# Supplementary material for: Competitive strategy, development zone policy and firm growth: Empirical evidence from China
Source: PLoS One. 2023 Oct 18;18(10):e0292904. doi: 10.1371/journal.pone.0292904 (PMC10584104; doi:10.1371/journal.pone.0292904)
Supplement: S1 Data — (XLSX) [file pone.0292904.s001.xlsx]

## Sheet: data
stock	year	growth	Differ	Lowcost	NDZ	PDZ	size	age	lev	roa	ros	rdi	sr	dire	index	industry	province	soe
1	2012	46.6906	19.7957	33.7691	0	0	14.0362	18	45.7945	16.9455	19.0296	0	3.69	33.3333	7.73	17	5	0
1	2013	6.8026	17.2989	30.4153	0	1	14.2396	19	52.1906	12.9618	-21.5804	0.83321	3.62	33.3333	7.88	17	5	0
1	2014	-15.4324	13.392	24.1354	0	1	14.1757	20	49.3004	4.6288	-67.3058	1.68919	3.62	33.3333	8.33	17	5	0
1	2015	10.5719	16.1621	26.8595	0	1	14.2262	21	44.2868	14.7077	309.712	2.32802	3.62	33.3333	8.64	17	5	0
1	2016	-8.9127	14.1032	23.8738	0	1	14.2287	22	42.7561	7.9354	-38.4165	2.32589	3.62	33.3333	9.3	17	5	0
1	2017	5.4849	12.7136	24.8032	0	1	14.2531	23	49.144	6.4815	-35.4562	2.95461	11.08	60	9.68	17	5	0
1	2018	20.7673	15.1196	28.0518	0	1	14.3547	24	52.5907	7.4226	4.07995	3.23	15.45	42.8571	9.86	17	5	0
1	2019	21.2313	13.7837	30.205	0	1	14.4851	25	55.057	7.0787	-15.0094	3.81	14.84	33.3333	10.2	17	5	0
1	2020	-2.4766	13.4047	27.9715	0	1	14.4634	26	50.5634	4.5764	-41.5671	3.38	14.81	37.5	10.56	17	5	0
1	2021	-1.3001	14.888	28.589	0	1	14.4144	27	45.7957	5.0636	20.2445	3.6	15.01	37.5	10.92	17	5	0
2	2012	29.0551	13.6816	57.4684	1	0	14.3143	18	74.3477	0.9589	-46.7974	0	19	42.8571	7.73	25	5	1
2	2013	-5.2236	14.7862	49.0858	1	0	14.3406	19	74.9408	0.8167	-74.7886	0.929884	19	42.8571	7.88	25	5	1
2	2014	13.0737	15.3136	55.286	1	0	14.3201	20	74.3593	1.4735	66.1972	1.04645	19	42.8571	8.33	25	5	1
2	2015	9.1007	14.7309	62.4269	1	0	14.2693	21	72.8132	1.8896	20.7022	1.12988	19	42.8571	8.64	25	5	1
2	2016	-2.9153	13.1393	60.2065	1	0	14.3331	22	74.3884	1.1294	4.1792	1.1483	21.75	42.8571	9.3	25	5	1
2	2017	-5.2942	13.0144	59.7396	1	0	14.1697	23	78.4184	-9.2764	-2325.87	1.1275	21.75	60	9.68	25	5	1
2	2018	10.3515	12.4807	64.9414	1	0	14.3603	24	80.7546	1.0851	106.547	1.25	21.75	42.8571	9.86	25	5	1
2	2019	53.8363	8.9356	77.032	1	0	14.6724	25	65.2011	34.0581	3487.21	0.94	21.75	42.8571	10.2	25	5	1
2	2020	47.7109	5.6164	82.063	1	0	15.009	26	71.3465	3.4569	-91.1016	1.06	21.75	42.8571	10.56	25	5	1
2	2021	19.4948	4.79335	73.4141	1	0	15.2645	27	76.6908	3.266	-58.0752	0.86	21.75	42.8571	10.92	25	5	1
3	2012	46.6919	5.5573	50.795	0	0	11.1926	18	63.2778	3.6507	50.5872	0	41.14	42.8571	7.73	25	5	0
3	2013	17.4627	5.25945	63.3188	0	0	11.11	19	58.566	4.6885	-3.76148	0	41.14	42.8571	7.88	25	5	0
3	2014	-17.3431	6.5502	54.1239	0	0	11.1297	20	58.8963	3.6206	-62.1982	0	41.14	42.8571	8.33	25	5	0
3	2015	-13.4095	6.40085	44.854	0	0	11.2001	21	62.581	1.6923	-332.202	0	41.14	42.8571	8.64	25	5	0
3	2016	10.8514	8.0848	37.1877	0	0	11.6637	22	75.8028	5.4137	206.405	0	41.14	42.8571	9.3	25	5	0
3	2017	-28.1193	9.29835	22.0203	0	0	11.6571	23	73.0405	4.1113	-221.819	0	41.14	42.8571	9.68	25	5	0
3	2018	23.9685	7.7399	35.1466	0	0	11.0548	24	49.4528	1.9103	165.403	0	41.14	50	9.86	25	5	0
3	2019	38.5796	5.59705	68.4827	0	0	11.0505	25	49.0804	1.8535	-87.1129	0	41.14	50	10.2	25	5	0
3	2020	-25.7556	6.6287	51.5922	0	0	11.0302	26	47.5007	2.6822	355.282	0	41.21	50	10.56	25	5	0
3	2021	13.266	7.47925	59.1102	0	0	11.0254	27	46.3615	2.8845	46.307	0	42.13	50	10.92	25	5	0
4	2012	152.83	9.09895	57.1176	0	0	15.5043	16	64.5179	8.8866	4.33679	0.729569	25	50	7.73	28	5	1
4	2013	23.8693	10.7355	54.6548	0	0	15.6774	17	66.4184	9.2285	3.61177	0.437532	25.54	37.5	7.88	28	5	1
4	2014	-15.2686	10.5813	43.1909	0	0	15.6559	18	64.8892	5.2741	-37.7329	0.560775	53.73	37.5	8.33	28	5	1
4	2015	6.5159	9.90485	43.2042	0	0	15.798	19	66.2616	5.6817	28.1235	3.5	53.73	42.8571	8.64	28	5	0
4	2016	21.074	9.74015	44.2131	0	0	15.9877	20	68.9185	5.05	-4.88346	0.867307	53.52	37.5	9.3	28	5	0
4	2017	-16.2479	11.2288	30.6851	0	0	16.1835	21	66.7536	3.7336	-10.5871	0.84	48.03	42.8571	9.68	28	5	0
4	2018	-12.9063	11.5302	22.5895	0	0	16.3382	22	68.5954	2.1278	-62.8558	1.05	55.44	37.5	9.86	28	5	0
4	2019	49.2809	11.0969	30.4152	0	0	16.3851	23	66.8943	4.1773	187.865	1.1	58.02	37.5	10.2	28	5	0
4	2020	22.5396	8.37215	32.8063	0	0	16.5811	24	67.0181	5.5417	5.11898	0.95	58	37.5	10.56	28	5	0
4	2021	-8.2166	8.5981	26.4016	0	0	16.661	25	68.0212	4.0837	-32.7803	1.11	58.12	37.5	10.92	28	5	0
5	2012	43.6244	11.499	87.9706	1	0	11.3508	15	67.2747	15.1371	254.42	0.829036	48.65	33.3333	7.73	24	5	1
5	2013	70.6906	11.9355	99.5197	1	0	11.8631	16	69.8867	17.3691	4.93395	4.39257	48.65	33.3333	7.88	24	5	1
5	2014	42.2429	9.39625	97.9394	1	0	12.1342	17	75.0595	13.0142	-23.5656	3.9733	47.31	37.5	8.33	24	5	1
5	2015	37.7834	8.01705	84.6809	1	0	12.7282	18	80.6481	12.9193	16.9184	3.16819	45.68	33.3333	8.64	24	5	1
5	2016	45.1357	5.88085	79.9362	1	0	13.0553	19	80.3558	10.1947	-21.6189	2.38	45.23	33.3333	9.3	24	5	1
5	2017	31.9987	4.9451	104.926	1	0	12.7375	20	64.7971	9.6313	-25.4008	1.79	45.23	33.3333	9.68	24	5	1
5	2018	3.4411	5.28475	102.585	1	0	13.1511	21	70.8479	10.1426	9.72378	1.68	45.23	33.3333	9.86	24	5	1
5	2019	43.1154	4.7964	98.3355	1	0	13.5436	22	76.1753	7.9432	-27.3122	2.3	45.23	33.3333	10.2	24	5	1
5	2020	38.1489	4.3999	105.435	1	0	13.6902	23	74.3297	8.6193	4.59257	2.79	45.23	33.3333	10.56	24	5	1
5	2021	6.9189	4.5384	105.358	1	0	13.6843	24	67.3751	10.0639	19.1914	1.78	44.8	33.3333	10.92	24	5	1
6	2012	57.6943	9.22675	24.4231	0	0	13.5888	15	68.7552	4.0374	128.772	0	45.62	37.5	7.73	25	5	1
6	2013	33.6041	6.9487	29.2957	0	0	13.5989	16	63.75	5.6595	37.0388	2.01772	45.62	42.8571	7.88	25	5	1
6	2014	-6.098	8.3221	27.8232	0	0	13.5675	17	60.8351	4.0102	-43.0956	2.3756	45.62	42.8571	8.33	25	5	1
6	2015	4.2883	10.1442	29.1491	0	0	13.5895	18	58.8088	5.7387	99.0392	4.06436	45.62	33.3333	8.64	25	5	1
6	2016	11.6164	10.8692	39.894	0	0	14.2661	19	45.4445	8.0823	16.6268	5.47685	25.76	33.3333	9.3	25	5	1
6	2017	12.9542	9.745	28.7161	0	0	14.5869	20	38.7465	3.5029	-28.3975	5.77672	25.76	37.5	9.68	25	5	1
6	2018	1.9635	11.6908	25.3068	0	0	14.5893	21	36.5342	3.3199	0.47573	8.39	20.81	33.3333	9.86	25	5	1
6	2019	30.5096	11.8449	27.8147	0	0	14.9025	22	51.1848	3.9284	8.66596	10.04	20.81	33.3333	10.2	25	5	1
6	2020	21.3543	8.4266	32.7326	0	0	15.6079	23	56.6855	3.5848	-40.9246	7.54	19.02	33.3333	10.56	25	5	1
6	2021	4.7401	9.20305	24.6355	0	0	15.6942	24	59.1951	2.7091	-19.5204	6.23	19.02	33.3333	10.92	25	5	1
7	2012	27.2683	10.2478	33.9594	1	0	12.2016	14	45.0407	4.8803	2.7164	0	9.09	42.8571	7.73	28	5	0
7	2013	16.0804	10.7543	32.9883	1	0	12.2846	15	46.746	4.6275	5.93883	0.175961	9.09	42.8571	7.88	28	5	0
7	2014	3.6422	10.2994	31.6234	1	0	12.3579	16	50.2397	1.8951	-89.5309	0.203476	9.09	42.8571	8.33	28	5	0
7	2015	25.0175	10.2892	35.9932	1	0	12.4683	17	53.22	4.9578	910.588	5.14986	9.09	42.8571	8.64	28	5	0
7	2016	10.9122	10.1162	31.4689	1	0	12.8111	18	64.4927	4.4141	2.66435	5.89532	9.09	42.8571	9.3	28	5	0
7	2017	31.581	8.9044	31.8854	1	0	13.009	19	70.1165	3.7421	-44.0683	4.4767	9.09	42.8571	9.68	28	5	0
7	2018	64.8273	19.8385	37.9772	1	0	13.4279	20	66.0779	15.8201	483.433	4.12	8.72	42.8571	9.86	28	5	0
7	2019	-29.8867	17.1383	21.0325	1	0	13.5444	21	57.5245	20.6651	150.261	2.7	8.72	42.8571	10.2	28	5	0
7	2020	3.4338	12.4737	17.1793	1	0	13.8793	22	51.2594	33.3265	88.6628	3.83	10.08	42.8571	10.56	28	5	0
7	2021	-1.4082	14.8741	14.2152	1	0	13.9439	23	53.991	4.532	-84.3416	4.54	10.22	42.8571	10.92	28	5	0
8	2012	27.407	11.7947	37.3626	0	0	14.192	13	61.38	6.2381	43.4065	0	31.73	36.3636	7.73	19	5	1
8	2013	93.6871	9.16255	65.791	0	0	14.155	14	52.5585	10.8716	-40.5655	0.308856	31.73	36.3636	7.88	19	5	1
8	2014	-1.2584	6.6629	66.1046	0	0	14.1572	15	49.5988	6.5804	-50.5487	0.0961369	31.73	36.3636	8.33	19	5	1
8	2015	14.773	4.1167	74.7019	0	0	14.1836	16	56.1427	4.7037	-31.2969	1.47305	31.73	36.3636	8.64	19	5	1
8	2016	16.3673	3.61185	86.3546	0	0	14.1673	17	54.0798	5.802	12.3978	1.13606	31.73	36.3636	9.3	19	5	1
8	2017	-31.0741	3.7816	56.8588	0	0	14.2782	18	50.3239	3.2214	-31.315	0.978296	29.58	40	9.68	19	5	1
8	2018	-11.0923	6.45695	46.4359	0	0	14.3443	19	51.5829	3.7466	47.5021	1.13	29.58	40	9.86	19	5	1
8	2019	25.9476	7.82395	53.5954	0	0	14.4504	20	44.8532	9.3141	153.94	1.3	27.51	44.4444	10.2	19	5	1
8	2020	5.2557	7.47225	52.6717	0	0	14.4837	21	45.0591	7.5248	-20.9775	1.21	27.51	33.3333	10.56	19	5	1
8	2021	14.2116	5.1688	57.8536	0	0	14.5246	22	44.0773	5.9314	-16.1187	0.95	27.51	33.3333	10.92	19	5	1
9	2012	17.0396	11.9579	62.4568	1	0	15.4922	6	66.1685	2.2545	-42.6287	0	9.8	36.3636	7.73	25	5	0
9	2013	17.205	12.4127	48.2226	1	0	15.8172	7	73.9467	3.3603	201.799	0	9.8	37.5	7.88	25	5	0
9	2014	14.3154	12.8919	45.7849	1	0	15.8918	8	74.628	2.5724	-33.3745	0	9.8	37.5	8.33	25	5	0
9	2015	22.8598	13.4951	54.6804	1	0	15.8707	9	74.4391	5.2199	84.4865	0	9.74	33.3333	8.64	25	5	0
9	2016	18.4058	13.1345	59.7613	1	0	16.0442	10	71.0795	6.7747	23.9197	0	8.79	33.3333	9.3	25	5	0
9	2017	3.5147	12.5757	51.7491	1	0	16.2292	11	66.3286	4.624	-26.2794	3.03874	7.18	33.3333	9.68	25	5	0
9	2018	1.8111	12.9696	41.6698	1	0	16.5043	12	68.9087	3.007	-34.9997	3.6	7.19	33.3333	9.86	25	5	0
9	2019	4.7936	14.5244	36.8401	1	0	16.5899	13	66.2227	3.9709	58.2437	4.01	7.84	33.3333	10.2	25	5	0
9	2020	1.5977	13.071	32.6339	1	0	16.7744	14	68.4216	3.4583	12.8805	4.25	7.82	33.3333	10.56	25	5	0
9	2021	-33.8982	7.63875	21.4831	1	0	16.6179	15	61.2465	3.1389	36.1172	5	9.03	44.4444	10.92	25	5	0
10	2012	12.3979	20.3481	43.7957	0	1	11.7565	10	40.916	5.3327	51.9028	0	14.75	33.3333	6.12	14	1	1
10	2013	41.1761	15.739	58.9614	0	1	11.7892	11	41.9497	2.2805	-82.6332	2.34037	14.75	33.3333	6.42	14	1	0
10	2014	8.9861	17.9887	60.3783	0	1	11.8848	12	46.5688	3.2669	66.7634	1.50768	14.75	33.3333	6.25	14	1	0
10	2015	-7.7132	20.069	45.0933	0	1	12.1965	13	46.7801	3.5116	62.8425	1.34348	7.64	33.3333	6.5	14	1	0
10	2016	11.0496	20.0018	40.7855	0	1	12.3183	14	48.7414	4.0584	36.1825	1.8947	11.48	33.3333	7.4	14	1	0
10	2017	-8.5142	20.0129	34.7226	0	1	12.3481	15	48.6291	3.1645	-16.3423	1.77396	11.48	33.3333	6.98	14	1	0
10	2018	29.5827	19.8328	42.9188	0	1	12.4254	16	53.7108	3.8731	11.0195	2.21	11.48	33.3333	7.09	14	1	0
10	2019	26.7702	24.2827	49.5448	0	1	12.5309	17	55.9038	4.813	12.7686	1.74	11.3	33.3333	7.26	14	1	0
10	2020	16.8841	32.8779	52.6872	0	1	12.6142	18	57.0549	4.1575	-20.5192	2.45	11.3	33.3333	7.44	14	1	0
10	2021	7.4557	32.3448	49.8164	0	1	12.7826	19	62.7174	4.6641	23.568	2.92	11.48	37.5	7.62	14	1	0
11	2012	55.0545	18.5048	33.8199	1	0	15.656	10	56.3865	11.8096	22.3303	0.909988	16.77	57.1429	5.47	22	13	1
11	2013	43.8917	19.6085	35.0483	1	0	15.7838	11	50.2181	14.7154	23.8064	0.821779	18.53	57.1429	5.68	22	13	1
11	2014	3.7748	19.6601	30.5535	1	0	16.0013	12	53.707	11.6413	-11.2347	0.858234	18.53	57.1429	5.7	22	13	1
11	2015	-19.8235	19.2945	22.1559	1	0	16.0076	13	53.0345	5.6397	-34.533	3.57534	18.53	57.1429	5.84	22	13	0
11	2016	-32.9268	19.8156	14.6182	1	0	16.0536	14	56.006	1.7848	-76.3125	4.73	18.53	57.1429	6.78	22	13	0
11	2017	-19.72	19.5365	11.5543	1	0	16.0533	15	56.6712	1.3816	-81.917	4.66	18.08	50	7.09	22	13	0
11	2018	-3.5215	18.0392	11.4059	1	0	16.0031	16	57.6009	0.3973	-1128.92	5.07	18.08	57.1429	7.07	22	13	0
11	2019	16.2336	15.9415	13.8613	1	0	15.9336	17	54.0256	2.859	218.663	4.49	17.78	57.1429	7.33	22	13	0
11	2020	23.3046	17.69	16.7774	1	0	16.0504	18	58.5172	4.4915	27.152	3.75	17.74	57.1429	7.6	22	13	0
11	2021	50.915	19.3648	23.8934	1	0	16.0355	19	57.0609	6.9528	44.7788	3.76	17.59	57.1429	7.88	22	13	0
12	2012	78.1259	14.6182	72.1847	1	0	15.4672	3	55.1952	21.4285	13.76	0	24.15	33.3333	6.75	29	21	1
12	2013	-5.1522	13.4286	53.3511	1	0	15.6327	4	53.0377	13.0728	-16.6998	0	24.16	33.3333	6.85	29	21	1
12	2014	-19.7501	12.2742	38.2088	1	0	15.7074	5	52.6552	6.1576	-36.2302	0.955568	24.3	33.3333	7.24	29	21	1
12	2015	21.0656	13.0135	40.7998	1	0	15.8763	6	56.2831	6.5366	-2.5019	4.14468	24.22	33.3333	7.39	29	21	1
12	2016	36.5715	13.9241	40.5637	1	0	16.3038	7	66.0711	7.1661	10.9472	4.32	24.22	33.3333	7.76	29	21	1
12	2017	-7.4303	15.7393	31.8475	1	0	16.2568	8	63.6761	2.8624	-59.6123	4.21	24.23	38.4615	7.85	29	21	1
12	2018	25.6389	15.4148	33.9383	1	0	16.6127	9	72.8267	3.6793	31.5551	4.41	24.22	38.4615	7.94	29	21	1
12	2019	62.6569	14.3299	43.3949	1	0	16.758	10	70.2829	6.1987	56.9093	3.81	24.23	35.7143	8.08	29	21	1
12	2020	5.0712	14.5014	40.8684	1	0	16.8373	11	69.6705	7.0646	20.5496	3.73	24.23	33.3333	8.23	29	21	1
12	2021	9.4848	14.1264	39.9803	1	0	16.9803	12	70.5383	6.5675	-6.45342	4.08	24.43	33.3333	8.38	29	21	1
13	2012	26.843	19.225	37.7411	1	0	13.263	13	52.0769	6.9752	-15.45	0	29.9	33.3333	6.08	24	10	1
13	2013	13.1442	21.1587	34.5469	1	0	13.469	14	58.0492	6.9587	8.74752	3.63158	19.38	33.3333	6.19	24	10	1
13	2014	51.5668	16.2264	47.7782	1	0	13.4481	15	53.9772	10.8818	23.5322	5.56993	19.38	33.3333	6.34	24	10	1
13	2015	8.2098	16.5514	47.5782	1	0	13.6281	16	53.9619	12.3204	24.9689	4.56608	19.38	37.5	6.51	24	10	1
13	2016	-4.7307	20.2127	44.3989	1	0	13.8917	17	42.2345	15.099	43.2766	4.24	41.02	33.3333	6.85	24	10	1
13	2017	-12.1171	16.74	32.1151	1	0	14.0376	18	44.9712	8.3445	-28.8764	5.15	40.95	33.3333	7.05	24	10	1
13	2018	30.7734	13.9643	36.4208	1	0	14.1732	19	47.2021	8.4142	-10.757	5.4	41.28	33.3333	7.1	24	10	1
13	2019	7.5332	12.0548	35.4269	1	0	14.2413	20	46.9273	5.6374	-32.5856	4.79	41.28	33.3333	7.27	24	10	1
13	2020	-20.4553	10.8117	28.0098	1	0	14.1924	21	42.6969	2.4364	-49.5242	4.75	41.28	33.3333	7.44	24	10	1
13	2021	23.6051	10.865	34.7564	1	0	14.2269	22	42.498	3.7715	46.1515	6.19	43.26	33.3333	7.62	24	10	1
14	2012	58.2867	17.666	21.9028	0	0	14.9225	14	69.2911	9.7292	-7.60101	0	41.42	33.3333	4.98	17	9	1
14	2013	42.155	16.8773	23.5774	0	0	15.1525	15	65.4412	8.7602	-29.065	0	37.28	33.3333	5.18	17	9	1
14	2014	-7.0881	13.8065	18.8517	0	0	15.2387	16	67.7956	3.5857	-90.6107	0	38.63	33.3333	5.44	17	9	1
14	2015	7.5095	14.9258	19.0621	0	0	15.2763	17	67.7456	4.3621	33.9653	0.0378421	38.63	33.3333	5.61	17	9	1
14	2016	-0.2928	11.8191	18.447	0	0	15.2983	18	69.4987	3.027	-240.043	0.041373	38.63	33.3333	6.03	17	9	1
14	2017	-29.0875	9.48675	13.4149	0	0	15.2333	19	72.5467	-0.8129	-992.814	0.04	37.48	37.5	6.32	17	9	1
14	2018	11.045	13.9304	15.3721	0	0	15.2381	20	73.0765	3.4502	99.0092	0.05	30	33.3333	6.42	17	9	1
14	2019	23.9523	16.9384	19.0338	0	0	15.2273	21	72.5263	3.713	547.185	0.05	30	33.3333	6.56	17	9	1
14	2020	22.5709	17.0724	30.4911	0	0	15.64	22	61.5594	9.0826	867.401	0.05	30	33.3333	6.69	17	9	1
14	2021	9.7268	20.3513	28.7048	0	0	15.6194	23	52.5172	12.0953	71.2994	0.15	30	37.5	6.84	17	9	1
15	2012	41.812	6.51145	73.9391	1	0	12.7917	14	75.2424	4.1405	-68.2633	2.19425	29.92	33.3333	5.61	21	16	1
15	2013	16.2645	5.6026	69.2475	1	0	12.952	15	77.6426	3.275	-19.6911	2.04642	29.92	33.3333	5.8	21	16	1
15	2014	4.3495	8.262	63.1319	1	0	13.0667	16	76.3796	5.5217	130.491	2.23958	29.92	33.3333	5.68	21	16	1
15	2015	19.7908	9.12655	60.9988	1	0	13.3638	17	60.9224	5.4807	22.2815	2.49636	28.81	33.3333	5.83	21	16	1
15	2016	4.3652	9.7309	54.5174	1	0	13.4007	18	59.1573	4.9519	9.37128	3.12	28.81	33.3333	6.74	21	16	1
15	2017	-2.0955	8.8122	51.0308	1	0	13.4546	19	57.4696	5.5843	16.9722	3.03	28.81	33.3333	6.82	21	16	1
15	2018	1.5888	7.9863	46.7388	1	0	13.6051	20	59.8875	6.0468	17.4764	3.45	28.81	33.3333	7.04	21	16	1
15	2019	16.4969	6.99435	45.3871	1	0	13.8133	21	60.2868	2.8476	-53.9976	3.17	28.95	37.5	7.28	21	16	1
15	2020	9.8187	7.24145	44.901	1	0	13.8249	22	58.2463	2.1536	-29.6798	3.29	29.98	33.3333	7.52	21	16	1
15	2021	7.6132	6.506	47.6427	1	0	13.8401	23	58.4174	0.9702	-43.2566	3.32	30.6	33.3333	7.77	21	16	1
16	2012	17.8778	37.2683	37.3768	0	0	12.7932	14	21.69	20.2173	23.165	0	23.14	33.3333	6.75	14	21	1
16	2013	11.976	44.144	36.0325	0	0	12.9543	15	17.7752	25.8528	30.8127	1.48467	23.14	33.3333	6.85	14	21	1
16	2014	10.7736	49.4886	32.783	0	0	13.1855	16	19.0484	25.5975	9.28852	1.54114	23.14	33.3333	7.24	14	21	1
16	2015	31.4204	41.8951	36.2845	0	0	13.3013	17	14.9746	24.5517	-11.908	3.73589	23.14	33.3333	7.39	14	21	1
16	2016	-0.1816	42.1418	30.6259	0	0	13.5225	18	19.2	23.3895	12.7126	3.07272	23.14	33.3333	7.76	14	21	1
16	2017	35.9354	44.0183	34.6552	0	0	13.6657	19	17.7256	23.7584	-12.2008	3.13121	23.14	33.3333	7.85	14	21	1
16	2018	15.9179	46.2831	34.7813	0	0	13.8105	20	15.7136	23.481	-2.28493	2.86	23.14	33.3333	7.94	14	21	1
16	2019	16.7039	44.7657	33.743	0	0	14.0287	21	20.2369	21.6641	-5.58999	2.66	23.14	33.3333	8.08	14	21	1
16	2020	-0.4615	45.0965	28.6814	0	0	14.1427	22	18.3198	18.7217	2.55796	3.06	23.14	33.3333	8.23	14	21	1
16	2021	-59.6825	46.2491	12.0045	0	0	13.9685	23	13.9923	-3.6737	-152.942	3.32	23.14	33.3333	8.38	14	21	1
17	2012	21.8117	12.5275	63.8098	1	0	14.7238	14	51.3903	16.8466	39.9217	1.94209	49.2	33.3333	8.59	22	15	1
17	2013	28.0311	12.2692	55.967	1	0	15.0601	15	56.3431	13.3149	-11.4682	1.70313	49.2	44.4444	9.18	22	15	1
17	2014	-2.5435	13.57	40.6723	1	0	15.3275	16	61.3681	7.8042	-25.1132	1.91781	49.26	44.4444	9.94	22	15	1
17	2015	-16.1232	13.8778	29.1115	1	0	15.4067	17	59.8504	4.8384	-25.273	4.12097	49.26	44.4444	9.86	22	15	1
17	2016	-17.138	14.8296	24.304	1	0	15.4017	18	58.1602	2.3245	-69.5522	3.74	46.93	44.4444	9.64	22	15	1
17	2017	-28.5264	13.9084	18.6666	1	0	15.2673	19	51.7557	1.2761	-121.552	3.24	42.13	44.4444	9.3	22	15	1
17	2018	1.1706	13.5027	19.9826	1	0	15.2966	20	53.4267	1.2183	440.765	3.4	42.6	37.5	9.26	22	15	1
17	2019	72.4629	12.2781	31.5893	1	0	15.4203	21	51.6661	2.6511	175.404	4.11	42.6	50	9.46	22	15	1
17	2020	52.4488	10.9019	40.519	1	0	15.6279	22	50.4644	3.9815	31.0718	5.51	38.11	50	9.67	22	15	1
17	2021	33.2492	11.1429	43.2414	1	0	15.8605	23	56.4685	5.8733	33.0842	4.54	38.11	44.4444	9.88	22	15	1
18	2012	15.5764	12.7706	27.7243	0	0	15.0705	10	56.4953	5.7614	18.0645	0	18.91	33.3333	6.75	9	21	1
18	2013	3.1643	10.5626	22.4992	0	0	15.3335	11	67.1543	2.8882	-56.1588	1.16064	18.89	33.3333	6.85	9	21	1
18	2014	11.3492	10.658	21.6594	0	0	15.3784	12	69.9418	2.2251	-92.8795	1.53747	18.9	33.3333	7.24	9	21	1
18	2015	3.1739	11.9333	21.9142	0	0	15.3741	13	69.1966	3.984	1333.49	1.4862	19.73	33.3333	7.39	9	21	1
18	2016	-6.3133	12.8958	18.8074	0	0	15.5528	14	74.7491	3.2265	-29.9123	1.86014	18.11	33.3333	7.76	9	21	1
18	2017	5.7114	16.3895	15.5071	0	0	15.8691	15	77.8623	5.6859	339.252	2.45961	15.13	33.3333	7.85	9	21	1
18	2018	11.4862	17.6056	14.6344	0	0	15.9231	16	72.5773	4.8322	-14.0178	3.21	15.13	40	7.94	9	21	1
18	2019	28.6607	18.7425	16.2647	0	0	16.1728	17	71.3381	6.6236	42.3031	3.21	15.13	40	8.08	9	21	1
18	2020	-2.0246	17.6974	14.2407	0	0	16.1699	18	75.4349	5.5584	-30.3602	3.41	15.29	36.3636	8.23	9	21	1
18	2021	5.2628	16.3162	15.4694	0	0	16.0975	19	73.1114	4.7087	-35.0563	3.22	15.33	37.5	8.38	9	21	1
19	2012	18.3283	5.4991	52.213	0	0	12.3964	17	51.3404	5.3605	840.856	0	5.14	33.3333	5.75	13	25	0
19	2013	-4.2705	2.1555	54.6755	0	0	12.3691	18	52.4906	-2.5447	-245.576	0	5.14	33.3333	5.81	13	25	0
19	2014	-16.0208	1.5986	47.1293	0	0	12.3464	19	50.9003	2.5638	104.443	0.239839	5.14	33.3333	6.03	13	25	0
19	2015	-7.6923	0.79335	48.8573	0	0	12.1239	20	48.871	-7.2951	-4889.65	0.37309	5.14	33.3333	6.18	13	25	1
19	2016	2.326	2.59465	56.7439	0	0	12.1028	21	55.9173	-5.6391	25.2261	0.341258	4.16	37.5	6.52	13	25	1
19	2017	-21.0555	4.7173	48.8718	0	0	11.9463	22	48.4045	3.4871	105.662	0.208834	10	37.5	7.01	13	25	1
19	2018	-5.3043	10.0742	54.0764	0	0	11.7918	23	35.885	5.0769	777.522	3.16	10	33.3333	7.08	13	25	0
19	2019	12.645	10.0068	61.7458	0	0	11.9189	24	41.6092	3.7695	-30.8913	3	13.05	33.3333	7.26	13	25	0
19	2020	19.7461	9.2301	69.8456	0	0	11.908	25	35.626	8.2653	103.139	2.97	13.05	33.3333	7.45	13	25	0
19	2021	12.0651	7.4228	75.4434	0	0	11.9895	26	34.7894	5.1938	-43.8481	3.18	13.05	37.5	7.65	13	25	0
20	2012	5.0416	38.2929	40.7942	0	0	12.8109	17	27.9313	15.7455	-16.1583	0.770913	26.21	33.3333	7.73	14	5	0
20	2013	15.9971	43.2492	38.8513	0	0	13.0396	18	34.5714	10.7257	-26.1162	0.945361	26.21	33.3333	7.88	14	5	0
20	2014	24.6801	48.3766	39.0973	0	0	13.2417	19	43.5524	10.4987	-1.71359	1.59679	26.21	33.3333	8.33	14	5	0
20	2015	17.1206	51.2572	38.4328	0	0	13.3948	20	45.1033	10.1006	-5.85692	5.10639	26.21	45.4545	8.64	14	5	0
20	2016	20.0394	50.5889	40.5336	0	0	13.5012	21	44.0964	9.5931	-11.9825	5.04603	37.87	45.4545	9.3	14	5	0
20	2017	19.4127	49.7459	43.6028	0	0	13.602	22	40.4534	10.7768	-0.231335	5.23102	36.68	45.4545	9.68	14	5	0
20	2018	15.5767	52.1079	41.6896	0	0	13.8671	23	32.5153	10.996	8.87035	5.67	34.2	45.4545	9.86	14	5	0
20	2019	11.4901	51.0672	32.8495	0	0	14.2791	24	29.3382	42.7585	385.011	6.2	34.2	50	10.2	14	5	0
20	2020	3.8646	49.4787	27.161	0	0	14.3715	25	32.6166	7.1833	-74.6474	6.75	34.21	50	10.56	14	5	0
20	2021	5.9142	48.4096	27.1021	0	0	14.402	26	31.7149	8.5185	16.7763	7.76	34.2	50	10.92	14	5	0
21	2012	7.3622	29.5184	12.663	0	1	11.4742	17	8.5566	0.9588	-62.8992	1.96303	5.83	33.3333	8.59	14	15	0
21	2013	17.1684	30.2443	13.1535	1	0	11.4824	18	5.5853	0.4131	-77.4944	0	3.89	33.3333	9.18	14	15	0
21	2014	7.5059	30.6083	14.4699	1	0	11.4217	19	9.0497	2.1594	449.393	0	3.89	40	9.94	14	15	0
21	2015	-20.468	32.8568	12.3724	1	0	11.3176	20	11.1607	-10.2145	-963.674	2.79109	3.89	33.3333	9.86	14	15	0
21	2016	15.5623	35.2426	15.1928	1	0	11.3121	21	11.7947	0.5457	92.008	3.60976	3.89	40	9.64	14	15	0
21	2017	-1.404	42.8483	14.7306	1	0	11.332	22	27.0619	-10.8464	-1146.54	3.29751	6.25	33.3333	9.3	14	15	0
21	2018	37.6169	48.8438	18.1926	1	0	11.5301	23	39.9331	2.8091	103.61	5.16358	8.6	40	9.26	14	15	0
21	2019	5.7258	62.3378	18.2475	1	0	11.4421	24	27.4877	1.9091	79.609	3.19888	14	50	9.46	14	15	0
21	2020	14.2924	65.3781	21.7592	1	0	11.4359	25	30.5737	-2.9586	-344.132	2.91547	14	50	9.67	14	15	0
21	2021	5.6545	55.3126	23.2178	1	0	11.425	26	27.8996	3.3882	155.726	3.18	14	50	9.88	14	15	0
22	2012	19.6263	13.8796	35.4441	1	0	10.7798	17	24.5625	3.0092	219.395	0	21.58	42.8571	5.47	21	13	1
22	2013	0.0716	11.5924	37.0302	1	0	10.7623	18	25.6212	-1.3428	-199.295	0.53629	21.58	42.8571	5.68	21	13	1
22	2014	-13.2289	10.7747	32.3998	1	0	10.7668	19	25.2177	2.3473	135.715	0.699043	21.58	42.8571	5.7	21	13	1
22	2015	-3.7515	19.7557	39.2141	1	0	13.1059	20	26.6653	19.0433	1476.27	0.940919	36.04	33.3333	5.84	17	13	1
22	2016	-2.1418	19.2602	21.3594	1	0	13.1039	21	18.7715	10.1105	6.54799	3.90078	36.04	33.3333	6.78	17	13	1
22	2017	-24.8665	19.6444	15.7956	1	0	13.153	22	19.2024	5.7179	-24.072	4.20037	36.04	33.3333	7.09	17	13	1
22	2018	-3.0536	11.9098	25.175	1	0	13.8412	23	28.2296	2.5388	-72.3144	5.66	33.68	33.3333	7.07	17	13	1
22	2019	25.6374	10.4555	24.4073	1	0	13.788	24	22.6262	1.4369	-38.3776	4.76	23.3	37.5	7.33	22	13	1
22	2020	3.7321	12.4055	25.1233	1	0	13.8569	25	24.5685	3.9641	178.707	4.18	23.3	37.5	7.6	22	13	1
22	2021	7.4298	11.3591	25.3584	1	0	13.9118	26	25.6386	2.5394	-31.6668	4.98	22.97	33.3333	7.88	22	13	1
23	2012	30.0892	22.1858	69.6147	1	0	13.4753	17	61.4091	6.3759	-16.6684	0	21.38	33.3333	6.12	24	1	1
23	2013	9.4435	19.6211	61.6734	1	0	13.5414	18	62.4569	0.6429	-75.0813	0.157333	21.38	44.4444	6.42	24	1	1
23	2014	3.3638	21.0891	60.5955	1	0	13.578	19	62.1935	2.2259	75.1239	0.306573	21.58	44.4444	6.25	24	1	1
23	2015	13.2381	20.7481	64.7435	1	0	13.6556	20	62.3602	2.7314	51.2992	0.32168	21.58	44.4444	6.5	24	1	1
23	2016	2.1432	19.9761	61.9192	1	0	13.7112	21	61.834	2.6606	-0.587741	0.240632	21.58	33.3333	7.4	24	1	1
23	2017	-3.2419	17.5395	58.1306	1	0	13.7175	22	62.2796	-0.6987	-92.1798	0.404609	21.58	33.3333	6.98	24	1	1
23	2018	16.482	17.3777	58.5719	1	0	14.0393	23	58.6964	1.3891	762.838	6.02	22.47	33.3333	7.09	24	1	1
23	2019	34.093	16.1605	59.4969	1	0	14.2831	24	67.6899	-0.181	-87.7731	5.43	22.47	33.3333	7.26	24	1	1
23	2020	4.1241	16.6953	55.9849	1	0	14.2577	25	66.999	-0.0377	-7.21266	4.53	23.58	33.3333	7.44	24	1	1
23	2021	-5.3568	16.3651	56.1134	1	0	14.1663	26	64.0058	0.1998	31.8455	4.7	23.79	33.3333	7.62	24	1	1
24	2012	50.9004	13.9643	55.1306	0	0	14.4358	17	54.4765	13.175	18.3223	0	38.69	33.3333	5.13	22	6	1
24	2013	16.3486	11.6435	43.7866	0	0	14.6375	18	58.9365	7.8517	-26.4143	4.01467	34.98	33.3333	5.31	22	6	1
24	2014	-29.3575	11.0651	28.3672	0	0	14.6302	19	58.6932	2.2857	-70.2359	4.0024	34.98	33.3333	6.19	22	6	1
24	2015	-0.3561	13.5546	28.6281	0	0	14.6121	20	57.7607	2.5786	19.4283	4.08245	34.98	33.3333	6.31	22	6	1
24	2016	-18.2069	14.9221	24.458	0	0	14.548	21	56.1288	1.7894	-28.8261	4.03824	34.98	33.3333	6.48	22	6	1
24	2017	-35.339	18.2394	16.653	0	0	14.5277	22	56.3075	0.8412	-83.3733	4.05	34.98	36.3636	6.26	22	6	1
24	2018	5.2522	17.6039	17.5973	0	0	14.5374	23	57.0183	0.9737	117.628	3.98	34.98	36.3636	6.43	22	6	1
24	2019	60.7934	16.0783	27.181	0	0	14.5883	24	57.9048	2.3994	321.325	4.14	34.98	36.3636	6.55	22	6	1
24	2020	51.4829	15.8244	38.304	0	0	14.7791	25	61.4775	4.7391	62.5454	3.39	34.98	36.3636	6.66	22	6	1
24	2021	6.0407	16.7915	34.7303	0	0	14.9095	26	63.7307	4.9547	20.4146	3.09	34.67	36.3636	6.78	22	6	1
25	2012	7.2415	13.4489	27.1226	1	0	12.5819	17	37.5602	4.5018	16.5008	0	21.96	33.3333	6.24	21	17	1
25	2013	24.5884	13.3314	31.746	1	0	12.6293	18	39.5404	4.3947	-31.5493	1.14012	21.96	33.3333	6.32	21	17	1
25	2014	-18.316	16.2372	25.9211	1	0	12.5904	19	34.9769	4.2916	65.1037	0.985082	21.96	33.3333	6.53	21	17	1
25	2015	0.902	15.9186	26.5247	1	0	12.6006	20	32.2938	6.0468	24.9879	5.20966	21.96	33.3333	6.57	21	17	1
25	2016	-7.1623	16.2176	24.1819	1	0	12.6294	21	32.4261	3.8743	-22.3998	5.11361	21.96	33.3333	6.88	21	17	1
25	2017	12.7517	11.7502	23.0252	1	0	12.9196	22	33.5244	3.7755	1.62094	5.16022	21.34	33.3333	6.66	21	17	0
25	2018	10.6985	11.3082	20.1295	1	0	13.1191	23	33.4328	4.2048	25.2505	5.03	19.96	33.3333	6.75	21	17	0
25	2019	9.8518	13.2106	20.1233	1	0	13.2392	24	37.8105	4.2277	-3.79413	4.83	19.96	33.3333	6.81	21	17	0
25	2020	-5.4647	10.7974	18.0497	1	0	13.23	25	37.8905	2.4168	-42.0728	4.51	19.98	33.3333	6.87	21	17	0
25	2021	-6.8265	12.1593	16.9697	1	0	13.2223	26	37.4875	1.4892	-17.4828	3.85	20.27	33.3333	6.93	21	17	0
26	2012	2.8756	21.4896	57.3357	0	0	12.3926	16	59.6963	9.0081	-27.9201	0.507556	24.7	36.3636	7.73	24	5	0
26	2013	-28.5811	19.037	44.2763	0	0	12.3063	17	53.7735	3.1335	-31.2558	0.733822	24.85	36.3636	7.88	24	5	0
26	2014	-2.4012	21.1148	43.1616	0	0	12.3955	18	54.6238	4.2595	10.0836	0.21605	24.85	36.3636	8.33	24	5	0
26	2015	17.0669	22.6311	37.4827	0	0	12.8564	19	49.7427	7.29	107.299	2.84707	24.97	36.3636	8.64	24	5	0
26	2016	68.6157	24.9132	50.8777	0	0	12.8755	20	48.3665	6.0586	-48.2383	2.83	24.97	36.3636	9.3	24	5	0
26	2017	6.003	25.0008	51.694	0	0	12.9397	21	49.158	5.8112	1.26019	2.96	24.97	36.3636	9.68	24	5	0
26	2018	5.0384	27.195	58.9405	0	0	12.6943	22	36.7516	7.9461	44.9751	2.97	17.37	36.3636	9.86	24	5	0
26	2019	90.5499	4.06735	108.924	0	0	12.9867	23	50.0873	2.9416	-86.6447	2.28	17.37	37.5	10.2	24	5	0
26	2020	15.6344	2.82375	139.878	0	0	12.4253	24	62.2565	-32.1909	-1692.67	0.74	17.37	33.3333	10.56	24	5	0
26	2021	-85.6299	21.3929	28.7585	0	0	12.3755	25	63.0724	1.5704	94.1856	0.62	17.37	33.3333	10.92	24	5	0
27	2012	40.4872	23.6873	74.4322	1	0	13.5454	17	42.1651	14.9987	8.23847	0	41.52	36.3636	4.94	14	29	1
27	2013	12.2762	22.3511	68.2081	1	0	13.7202	18	38.892	16.5716	16.4258	0.329375	41.52	36.3636	5.08	14	29	1
27	2014	20.9904	21.8204	69.8609	1	0	13.8798	19	34.1024	18.5183	8.01547	0.281414	41.52	36.3636	4.39	14	29	1
27	2015	14.4735	21.2111	67.7405	1	0	14.0687	20	29.9057	22.9595	26.9557	0.694537	41.52	36.3636	4.45	14	29	1
27	2016	18.9669	21.5408	64.9697	1	0	14.3066	21	30.8801	20.0454	-9.5749	1.14943	41.52	36.3636	4.81	14	29	1
27	2017	10.225	21.7999	58.7843	1	0	14.4726	22	29.8748	18.1628	0.105473	0.843185	41.52	30	4.43	14	29	1
27	2018	8.065	21.2693	51.656	1	0	14.7151	23	35.5604	15.8461	-1.57592	0.48	41.52	36.3636	4.55	14	29	1
27	2019	8.4958	23.1683	47.0759	1	0	14.8344	24	34.5081	14.0436	-1.48951	0.4	41.52	36.3636	4.57	14	29	0
27	2020	9.8443	22.6154	46.5584	1	0	14.9266	25	34.4171	13.631	-4.39251	0.35	41.52	36.3636	4.59	14	29	0
27	2021	9.8004	21.2873	37.6174	1	0	15.4181	26	23.2755	11.5017	14.2075	0.41	25.14	30	4.61	14	29	0
28	2012	14.5713	15.927	32.5409	0	0	12.6535	17	10.1122	10.2935	4.58902	0	13.47	37.5	7.73	24	5	0
28	2013	15.5854	16.4583	36.5772	0	0	12.6621	18	10.0524	11.013	-5.13013	0.223104	13.47	33.3333	7.88	24	5	0
28	2014	-2.6104	15.4718	33.9166	0	0	12.7508	19	13.0811	13.9073	38.2422	0	13.47	37.5	8.33	24	5	0
28	2015	14.7494	15.2404	37.5905	0	0	12.729	20	13.2906	8.3983	-45.0675	3.20449	13.47	33.3333	8.64	24	5	0
28	2016	21.4495	16.774	43.7193	0	0	12.8311	21	17.1864	8.5356	-12.9677	3.18232	13.47	33.3333	9.3	24	5	0
28	2017	-6.2563	15.5426	29.9295	0	0	13.3127	22	16.3774	0.6182	-84.9252	3.21999	13.47	33.3333	9.68	24	5	1
28	2018	17.0266	15.6406	28.2774	0	0	13.3212	23	17.9453	20.742	2333.66	3.23	13.47	33.3333	9.86	24	5	1
28	2019	12.884	14.13	32.8204	0	0	13.2491	24	15.437	14.6653	-38.4399	3.27	13.47	33.3333	10.2	24	5	1
28	2020	0.0465	14.6847	34.3084	0	0	13.2336	25	22.3124	7.8123	-49.187	3.37	13.47	33.3333	10.56	24	5	1
28	2021	-12.2142	15.2577	28.9209	0	0	13.3335	26	20.5303	5.5715	-8.82928	3.67	13.47	33.3333	10.92	24	5	1
29	2012	51.1319	16.1422	81.3041	0	1	13.9322	17	44.4496	19.9395	7.01826	1.905	41.03	33.3333	5.61	29	16	1
29	2013	10.7123	15.2471	76.2758	0	1	13.9827	18	37.164	17.3821	-1.72389	3.51456	41.03	33.3333	5.8	29	16	1
29	2014	0.1014	15.6916	70.6442	1	0	14.0864	19	37.5408	15.207	-19.0741	3.50128	41.03	33.3333	5.68	29	16	1
29	2015	19.5425	16.3002	71.1305	1	0	14.3153	20	44.3279	11.9732	-6.69564	4.90924	41.03	33.3333	5.83	29	16	1
29	2016	22.2482	16.0092	71.5138	1	0	14.4832	21	45.6394	12.3765	0.392863	5.68647	41.03	33.3333	6.74	29	16	1
29	2017	-3.9526	16.2835	61.0294	1	0	14.5599	22	43.0844	11.1971	9.75648	6.08529	41.03	33.3333	6.82	29	16	1
29	2018	8.5864	14.986	58.9981	1	0	14.7113	23	49.3372	5.589	-45.3755	7.46	41.03	33.3333	7.04	29	16	1
29	2019	17.6909	14.3487	62.112	1	0	14.7857	24	52.348	2.0888	-55.4581	7.27	41.03	33.3333	7.28	29	16	1
29	2020	-9.8782	8.9244	57.2429	1	0	14.6655	25	55.6152	-0.519	-85.2509	6.56	41.03	30	7.52	29	16	1
29	2021	3.2719	10.5723	61.6583	1	0	14.7033	26	56.8016	-0.3572	55.8597	6.14	41.03	30	7.77	29	16	1
30	2012	-4.8672	9.7024	39.2396	0	1	12.2135	17	44.5368	3.2094	29.0936	0	20.02	40	5.5	13	12	1
30	2013	21.0788	10.0062	44.6551	1	0	12.3426	18	49.1651	5.0671	88.5484	0	20.02	40	5.7	13	12	1
30	2014	23.3589	9.91235	50.4482	1	0	12.3907	19	47.4181	8.375	57.3296	0	20.15	42.8571	6.21	13	12	1
30	2015	31.2697	13.434	60.7828	1	0	12.5092	20	42.8993	18.8739	133.423	0.377765	20.15	37.5	6.58	13	12	1
30	2016	1.7125	16.5551	56.1249	1	0	12.5894	21	31.5886	24.4411	50.951	0.313177	20.15	37.5	7.16	13	12	1
30	2017	-30.6992	12.0895	37.2507	1	0	12.6039	22	29.5535	7.3444	-58.3053	0.25393	20.15	37.5	7.35	13	12	1
30	2018	-14.526	9.24915	31.5784	1	0	12.6065	23	32.8263	-2.5962	-161.392	0.34	20.15	42.8571	7.47	13	12	1
30	2019	7.9254	26.6504	56.4434	1	0	15.1921	24	52.5974	9.9159	261.596	0.47	77.33	33.3333	7.78	13	12	1
30	2020	7.5381	25.6885	31.6092	1	0	15.2698	25	47.9588	9.0745	44.5162	1.51	74.02	40	8.11	13	12	1
30	2021	2.5903	24.9553	31.7815	1	0	15.326	26	50.6024	2.446	-89.2836	1.73	74.02	40	8.45	13	12	1
31	2012	40.3919	10.3426	56.8359	1	0	13.6021	16	49.9961	9.0663	11.8412	0.293645	51.53	33.3333	8.18	29	30	0
31	2013	4.5242	10.0259	48.9399	1	0	13.6882	17	53.1791	7.4577	3.1683	3.41334	51.53	33.3333	8.31	29	30	0
31	2014	0.2621	9.7826	48.538	1	0	13.6604	18	53.5614	6.9364	-26.5576	3.56511	51.53	33.3333	9.28	29	30	0
31	2015	4.8978	11.3972	51.1238	1	0	13.7894	19	60.5592	9.1968	42.3765	3.82755	51.53	33.3333	9.37	29	30	0
31	2016	6.1186	12.7648	45.9443	1	0	13.9897	20	63.3816	9.801	22.1221	3.88	51.53	33.3333	9.73	29	30	0
31	2017	4.1974	12.3578	42.0815	1	0	14.0582	21	64.0637	8.7331	2.8761	4.34	51.53	33.3333	10	29	30	0
31	2018	5.3124	12.7813	44.9907	1	0	13.9568	22	58.9862	9.244	0.839074	3.88	51.53	33.3333	9.97	29	30	0
31	2019	3.4158	11.9932	48.9399	1	0	13.9578	23	53.2298	9.456	0.28342	4.07	56.5	37.5	10.29	29	30	0
31	2020	1.8633	10.8704	48.7177	1	0	14.0019	24	54.6613	7.5511	-20.4355	4.37	56.51	33.3333	10.62	29	30	0
31	2021	-6.8735	10.4173	44.4665	1	0	14.0002	25	54.705	5.4695	-21.6889	4.52	56.51	33.3333	10.96	29	30	0
32	2012	11.344	13.4484	15.4392	0	1	11.8655	16	53.2023	3.4013	-105.924	0	40.53	33.3333	6.22	13	31	1
32	2013	14.3306	11.7362	21.017	0	1	11.5018	17	56.4149	-14.9134	-1342.68	0.403914	40.53	33.3333	6.32	13	31	1
32	2014	2.0839	12.8878	25.33	0	1	11.5709	18	45.4895	7.5327	125.542	0.257095	40.54	33.3333	6.94	13	31	1
32	2015	6.9955	13.8134	27.3726	0	1	11.4816	19	38.4248	5.336	-38.9466	3.57272	40.54	33.3333	7.22	13	31	1
32	2016	-0.7803	13.3418	28.6811	0	1	11.462	20	33.5169	6.139	18.3493	3.8556	40.54	33.3333	7.8	13	31	1
32	2017	19.9055	13.0038	32.741	0	1	11.572	21	26.697	15.2979	184.811	3.47	40.55	37.5	7.69	13	31	1
32	2018	263.591	4.2756	99	0	1	11.8001	22	26.2776	20.1422	-57.4855	2.8	40.55	33.3333	8.15	13	31	1
32	2019	53.0993	2.8684	124.795	0	1	11.9647	23	33.4427	7.1727	-76.2898	0.78	40.55	33.3333	8.47	13	31	1
32	2020	-82.5095	13.3515	21.2816	0	1	11.8973	24	26.5447	4.0438	218.707	0.53	40.55	33.3333	8.79	13	31	1
32	2021	-25.0631	17.5206	16.2312	0	1	11.9439	25	26.3261	5.346	91.5367	3.4	40.55	33.3333	9.14	13	31	1
33	2012	18.5583	25.5808	32.4281	0	0	11.5883	16	54.3872	6.8636	-55.7711	0.679719	19.66	33.3333	4.68	14	8	0
33	2013	17.7201	25.7316	23.8512	0	0	12.2159	17	34.0401	9.2242	141.473	1.28335	21.68	33.3333	4.76	14	8	0
33	2014	31.5912	31.0391	20.4446	0	0	12.5287	18	46.0584	4.2673	-44.899	0.568977	21.68	33.3333	5.46	14	8	0
33	2015	7.2215	30.7821	17.4238	0	0	12.7576	19	54.2144	5.7716	19.9508	5.1163	21.68	33.3333	5.68	14	8	0
33	2016	31.8839	27.5753	19.9506	0	0	12.814	20	52.9454	7.8519	27.1133	8.13	22.48	33.3333	5.87	14	8	0
33	2017	22.3796	29.6103	20.1819	0	0	13.0985	21	48.0438	7.7178	-5.31736	4.29	29.61	33.3333	5.21	14	8	0
33	2018	-8.2046	36.8553	11.2067	0	0	13.7754	22	41.3974	4.0286	-12.1998	1.96	34.08	33.3333	5.28	14	8	0
33	2019	20.913	37.2668	9.56107	0	0	13.8688	23	51.8631	2.3814	-57.8491	4.07	27.87	33.3333	5.41	14	8	0
33	2020	35.475	41.6711	12.342	0	0	13.8486	24	53.3162	3.3051	-7.00324	3.41	24.99	33.3333	5.54	14	8	0
33	2021	-1.0713	49.1533	11.9723	0	0	13.8903	25	57.032	0.8817	-292.317	3.4	16.91	33.3333	5.68	14	8	0
34	2012	22.8914	37.7132	39.2974	0	1	13.5956	16	30.6981	41.7657	9.71979	0.635663	21.52	45.4545	5.75	3	25	1
34	2013	56.9188	35.4266	42.0554	0	1	14.0368	17	42.0958	39.4106	-14.6208	0.773735	21.52	45.4545	5.81	3	25	1
34	2014	37.12	35.702	42.1885	0	1	14.2585	18	37.2576	43.5657	8.41771	0.629877	21.46	36.3636	6.03	3	25	1
34	2015	-9.7369	31.7509	36.4821	0	1	14.1328	19	22.5484	30.8283	-13.7238	0.607484	21.39	36.3636	6.18	3	25	1
34	2016	-48.6782	29.2167	20.5166	0	1	14.0909	20	25.6437	8.3493	-46.2376	0.750801	25.72	40	6.52	3	25	1
34	2017	28.892	31.0303	26.8403	0	1	14.0918	21	21.3882	14.4657	23.2618	1.03	26.61	40	7.01	3	25	1
34	2018	20.3443	40.4849	31.6133	0	1	14.1284	22	18.6441	18.3871	4.47323	1.01	28.11	36.3636	7.08	3	25	1
34	2019	20.4965	47.5664	31.8242	0	1	14.4964	23	22.4905	19.8768	6.61357	0.86	26.02	36.3636	7.26	3	25	1
34	2020	25.5953	51.7568	31.588	0	1	14.6311	24	24.2457	20.975	7.41896	0.82	26.02	36.3636	7.45	3	25	1
34	2021	21.1518	53.5427	31.4969	0	1	14.8775	25	32.3833	22.8967	9.1521	0.65	26.02	36.3636	7.65	3	25	1
35	2012	17.9602	7.9525	45.2512	0	0	12.7433	16	38.9066	4.1486	-55.5671	0.218708	30.02	33.3333	8.59	21	15	1
35	2013	10.2432	6.18005	50.3663	0	0	12.5673	17	38.8028	1.7188	-59.6195	0.398097	30.02	33.3333	9.18	21	15	1
35	2014	-5.7998	7.11995	49.8765	0	0	12.6496	18	40.2746	2.1414	8.58431	0.212242	30.02	33.3333	9.94	21	15	1
35	2015	-0.9454	8.87585	48.0495	0	0	12.6256	19	39.9786	2.9877	37.8407	3.78998	30.02	33.3333	9.86	21	15	1
35	2016	-14.9543	8.53415	40.6147	0	0	12.6656	20	38.324	2.5912	1.8693	4.35093	30.02	33.3333	9.64	21	15	1
35	2017	1.2052	10.0743	39.8903	0	0	12.6862	21	37.4924	2.5934	9.06127	3.61711	30.43	33.3333	9.3	21	15	1
35	2018	-9.3964	11.3967	33.3299	0	0	12.828	22	37.1122	2.0322	-2.97921	3.09	30.43	33.3333	9.26	21	15	1
35	2019	6.3967	9.32015	33.1022	0	0	12.8284	23	39.1518	1.1606	-30.5923	3.45	30.43	33.3333	9.46	21	15	1
35	2020	-11.7119	10.4613	29.9048	0	0	12.7788	24	41.7794	2.0909	50.9525	3.19	30.43	33.3333	9.67	21	15	1
35	2021	-4.0828	10.4695	29.5827	0	0	12.7625	25	38.9327	0.7307	-58.2367	3.38	30.43	37.5	9.88	21	15	1
36	2012	62.5102	6.2895	49.708	0	0	14.0574	16	37.421	5.26	161.215	1.46564	28.8	37.5	4.68	29	8	0
36	2013	10.1099	7.13475	43.9193	0	0	14.0855	17	35.5492	4.4558	-1.8691	0.81512	28.8	37.5	4.76	29	8	0
36	2014	-24.549	8.49905	33.3299	0	0	14.0537	18	30.0822	2.9417	-1.23857	0.563153	28.8	37.5	5.46	29	8	0
36	2015	20.9652	8.9567	39.13	0	0	14.1392	19	31.6922	4.7425	13.1247	4.46409	28.8	37.5	5.68	29	8	0
36	2016	20.681	9.05745	41.7751	0	0	14.2923	20	39.661	2.1107	-60.3384	4.93	28.8	37.5	5.87	29	8	0
36	2017	-1.3846	9.5275	36.8576	0	0	14.3692	21	44.184	0.721	-61.5024	5.49	28.8	37.5	5.21	29	8	0
36	2018	17.0529	8.7245	40.5057	0	0	14.4142	22	47.0243	0.2798	-88.8464	3.85	28.8	33.3333	5.28	29	8	0
36	2019	-30.2869	7.9469	30.0846	0	0	14.2725	23	47.6495	-8.4925	-15748.3	5.18	28.8	33.3333	5.41	29	8	0
36	2020	-47.8772	7.01825	19.7823	0	0	13.9516	24	49.5849	-16.9275	-208.181	6.86	28.8	33.3333	5.54	29	8	0
36	2021	-7.0571	5.3176	22.2115	0	0	13.8859	25	46.6688	1.0819	104.62	18.78	28.8	33.3333	5.68	29	8	0
37	2012	74.3552	15.0382	46.117	1	0	13.4242	12	35.7282	25.8262	70.8581	0	17.63	33.3333	8.59	29	15	1
37	2013	9.8097	15.347	40.7357	1	0	13.5835	13	32.6492	19.325	-17.23	0	17.63	33.3333	9.18	29	15	1
37	2014	-14.968	14.2809	26.9867	1	0	13.9159	14	18.9489	10.1225	-12.4909	0	20	36.3636	9.94	29	15	1
37	2015	11.4455	14.5514	23.724	1	0	14.0836	15	23.5316	9.9284	10.8655	3.23692	20	36.3636	9.86	29	15	1
37	2016	13.6899	14.0783	23.6144	1	0	14.1863	16	22.2622	12.2243	21.0897	3.78757	20	36.3636	9.64	29	15	1
37	2017	-9.6442	13.193	19.5396	1	0	14.2668	17	22.2287	10.885	8.14445	4.90552	20.22	36.3636	9.3	29	15	1
37	2018	11.8617	13.6356	20.0132	1	0	14.3615	18	22.3899	10.9806	-0.630087	5	20.22	36.3636	9.26	29	15	1
37	2019	40.397	13.5873	24.6076	1	0	14.5201	19	24.1196	15.0577	9.24182	4.97	20.22	36.3636	9.46	29	15	1
37	2020	-3.2782	13.0001	21.7407	1	0	14.5523	20	21.2524	12.5769	-3.67645	4.34	20.22	36.3636	9.67	29	15	1
37	2021	0.7187	13.5107	20.1277	1	0	14.6892	21	27.0206	10.6765	-7.29795	4.62	20.22	36.3636	9.88	29	15	1
38	2012	31.4378	9.7971	63.9579	0	0	13.2138	14	70.6288	5.5409	-73.8687	0.277358	33.36	40	3.53	16	7	1
38	2013	21.0298	8.48895	60.596	0	0	13.4677	15	69.5743	5.1887	-36.5376	0.263481	33.84	40	3.59	16	7	1
38	2014	-12.4681	10.702	48.3187	0	0	13.4203	16	66.665	5.7933	52.9093	0.292523	33.84	40	4.33	16	7	1
38	2015	-1.8029	12.8026	45.7905	0	0	13.5373	17	68.5134	6.1143	38.217	3.27748	33.84	40	4.49	16	7	1
38	2016	-14.1129	12.9827	32.6677	0	0	13.7882	18	61.2106	4.3159	11.514	3.0954	25.2	40	4.81	16	7	1
38	2017	-14.919	9.09755	23.1054	0	0	13.9267	19	68.8149	-1.2447	-281.955	3.07314	25.33	40	4.52	16	7	1
38	2018	18.038	8.47205	26.3325	0	0	13.8574	20	65.6792	1.5276	104.84	3.31	25.33	40	4.85	16	7	1
38	2019	24.5614	5.86125	35.0214	0	0	13.7866	21	65.6262	-1.1225	-1305.22	2.74	25.33	40	4.93	16	7	1
38	2020	-1.9295	9.9823	34.2997	0	0	13.8625	22	67.4157	2.5909	140.557	2.54	25.33	40	5.02	16	7	1
38	2021	-5.3768	13.0088	31.2629	0	0	13.8663	23	64.6081	2.6217	62.3345	2.78	25.33	50	5.1	16	7	1
39	2012	13.6944	36.1521	29.3244	0	1	10.9486	14	50.964	11.7431	147.039	0	18.01	42.8571	5.47	14	13	1
39	2013	10.2314	33.2566	29.9442	0	1	11.0062	15	40.03	15.8865	38.7824	0.614913	18.02	42.8571	5.68	14	13	1
39	2014	5.7966	34.5458	28.4169	1	0	11.162	16	32.0214	28.6296	80.3117	1.02663	18.02	42.8571	5.7	14	13	1
39	2015	-29.558	39.31	20.7079	1	0	10.9197	17	51.2252	-26.7998	-269.654	0.631979	18.39	42.8571	5.84	14	13	1
39	2016	-20.6557	38.1245	18.1898	1	0	10.9799	18	68.6265	-14.8443	34.2665	1.02	18.61	42.8571	6.78	14	13	1
39	2017	45.0948	35.4577	25.6491	1	0	10.9809	19	64.9673	5.9325	117.977	2.14944	18.61	42.8571	7.09	14	13	1
39	2018	7.6992	36.6567	26.5883	1	0	11.052	20	58.1474	11.3025	107.965	1.63	18.61	42.8571	7.07	14	13	1
39	2019	8.2318	42.4856	23.357	1	0	11.3779	21	33.2371	2.9171	-81.7345	1.87	29	42.8571	7.33	14	13	1
39	2020	-45.9127	36.7765	11.3964	1	0	11.3103	22	29.0081	-4.2458	-812.606	1.61	29.41	42.8571	7.6	14	13	1
39	2021	69.5456	35.9115	19.4919	1	0	11.3466	23	26.5232	6.182	165.565	4.03	29.41	42.8571	7.88	14	13	1
40	2012	39.8948	46.359	59.3541	0	0	12.1324	14	43.5138	25.0147	59.9209	0	57.75	37.5	6.12	3	1	1
40	2013	76.0354	49.0485	54.8986	0	0	12.9579	15	34.9073	26.5268	2.54661	0	53.89	33.3333	6.42	3	1	1
40	2014	26.8768	48.2743	44.5971	0	0	13.1822	16	36.4091	18.7873	0.970103	0.0326746	53.89	33.3333	6.25	3	1	1
40	2015	9.1378	48.8584	41.7831	0	0	13.2737	17	35.6576	14.4725	-21.453	4.15439	53.89	37.5	6.5	3	1	1
40	2016	1.5343	48.3351	38.6092	0	0	13.3713	18	34.8088	12.3959	-5.46424	3.98219	53.88	33.3333	7.4	3	1	1
40	2017	12.9558	50.4594	39.233	0	0	13.4847	19	32.7075	13.7915	6.10725	3.29	53.89	33.3333	6.98	3	1	1
40	2018	14.5378	53.7937	38.402	0	0	13.6804	20	31.9987	14.0562	3.7471	3.09	53.89	33.3333	7.09	3	1	1
40	2019	15.8079	53.785	37.5166	0	0	13.8307	21	32.6182	16.7484	20.36	3.15	53.89	33.3333	7.26	3	1	1
40	2020	24.6518	54.3199	38.9957	0	0	14.0394	22	35.813	20.4332	17.8355	3.16	53.89	33.3333	7.44	3	1	1
40	2021	19.9262	53.6424	40.1497	0	0	14.1427	23	32.0024	21.0201	3.35239	2.59	53.89	33.3333	7.62	3	1	1
41	2012	-5.2251	16.0938	41.829	1	0	13.2367	14	63.1544	3.1419	-88.0707	0	32.47	33.3333	6.24	14	17	1
41	2013	-19.5903	15.6182	34.276	1	0	13.2832	15	70.3219	-4.8608	-981.139	0	32.47	33.3333	6.32	14	17	1
41	2014	-0.4601	19.1331	33.0305	1	0	13.3036	16	70.7952	2.9344	101.429	0	22.5	37.5	6.53	14	17	1
41	2015	0.1469	23.0676	29.0451	1	0	13.5351	17	78.8334	-0.1592	-3139.96	3.10486	22.5	33.3333	6.57	14	17	1
41	2016	11.955	23.1106	27.3707	1	0	13.6615	18	67.7917	3.0431	145.32	2.7386	23.01	33.3333	6.88	14	17	1
41	2017	-11.5129	21.5153	22.6622	1	0	13.6754	19	72.3788	-3.1913	-628.724	2.76924	21.46	44.4444	6.66	14	17	1
41	2018	25.5571	23.4344	26.5499	1	0	13.7943	20	75.1378	1.6837	105.35	3.1	21.5	44.4444	6.75	14	17	1
41	2019	17.9036	29.6506	28.3559	1	0	13.8731	21	75.9463	2.2843	196.382	1.63	21.05	44.4444	6.81	14	17	1
41	2020	31.5379	33.5339	33.9669	1	0	13.9741	22	69.3411	3.0245	66.2905	2.18	26.02	44.4444	6.87	14	17	0
41	2021	10.0923	35.7497	34.3951	1	0	14.0418	23	68.7569	2.6676	-23.1154	2.73	24.41	44.4444	6.93	14	17	0
42	2012	37.5196	5.53925	64.5212	0	0	13.0624	14	68.597	2.2767	-90.0841	0.0790676	20.31	44.4444	6.75	16	21	1
42	2013	9.3061	5.51305	66.1166	0	0	13.1054	15	69.1834	3.0141	-9.44832	0.595898	20.31	44.4444	6.85	16	21	1
42	2014	-6.4442	6.4202	61.2262	0	0	13.0845	16	68.0971	2.8971	-37.7801	0.441169	20.31	44.4444	7.24	16	21	1
42	2015	-10.7766	6.9228	54.9826	0	0	13.0944	17	67.9285	2.879	47.6365	0.577861	20.31	33.3333	7.39	16	21	1
42	2016	-24.5417	9.58955	40.6315	0	0	13.1326	18	50.4491	3.2617	178.693	0.694174	22.71	33.3333	7.76	16	21	1
42	2017	-24.7433	13.052	27.832	0	0	13.2887	19	56.0562	2.5305	35.2322	2.70697	23.38	37.5	7.85	16	21	1
42	2018	64.6029	10.2162	37.9704	0	0	13.4937	20	62.7498	2.2611	-20.0405	3.46	23.38	33.3333	7.94	16	21	1
42	2019	-18.872	12.7366	26.0843	0	0	13.6387	21	66.5051	2.7124	61.2952	2.31	23.87	33.3333	8.08	16	21	1
42	2020	-6.3124	8.2692	22.0362	0	0	13.7063	22	57.0377	1.7033	-69.7655	3.44	25.74	37.5	8.23	16	21	1
42	2021	10.1024	8.19255	22.3178	0	0	13.8036	23	63.229	-2.1289	-1079.65	3.29	25.96	33.3333	8.38	16	21	1
43	2012	9.6196	4.23615	71.5652	0	0	12.8882	14	48.3829	4.1243	-45.3147	0.0199916	24	33.3333	6.08	19	10	1
43	2013	6.7134	1.95795	67.7328	0	0	13.1067	15	50.2092	10.7229	208.65	0.00410896	24	25	6.19	19	10	1
43	2014	2.5846	-0.7391	55.7741	0	0	13.3296	16	60.2019	0.6944	-103.927	0.0163361	24	33.3333	6.34	19	10	1
43	2015	-8.2978	2.66905	42.573	0	0	13.4864	17	39.9113	5.8959	1946.93	0.0269049	17.75	45.4545	6.51	19	10	0
43	2016	-6.5177	4.6995	32.6427	0	0	13.7263	18	48.312	6.4389	46.5858	0.0502716	17.56	45.4545	6.85	19	10	0
43	2017	-11.2637	2.2364	26.683	0	0	13.668	19	44.7863	0.8579	-119.767	0.018361	17.56	37.5	7.05	19	10	0
43	2018	-15.7211	6.0566	25.1985	0	0	13.4984	20	37.8894	2.9665	288.295	0.01	15.96	33.3333	7.1	19	10	0
43	2019	27.7831	2.162	34.5104	0	0	13.5231	21	36.9023	3.8267	38.6025	0.01	17.11	33.3333	7.27	19	10	0
43	2020	-2.1516	-1.56975	33.3696	0	0	13.5204	22	43.2418	-4.7849	-357.11	0	17.3	33.3333	7.44	19	10	0
43	2021	-3.0077	2.75165	33.4371	0	0	13.4607	23	38.4877	2.571	124.869	0.00189068	17.3	33.3333	7.62	19	10	0
44	2012	-2.0511	6.9535	65.1758	1	0	12.7182	14	35.6334	8.2176	-25.3518	0	32.07	50	6.12	16	1	1
44	2013	2.7859	5.76695	55.587	1	0	12.9136	15	45.1667	5.5013	-38.723	0	32.07	33.3333	6.42	16	1	1
44	2014	3.0295	8.5977	49.636	1	0	13.0143	16	45.7357	8.2561	94.1257	0	32.07	25	6.25	16	1	1
44	2015	-3.4263	8.7847	46.4029	1	0	12.9821	17	41.399	6.0684	-27.9675	1.71205	32.07	33.3333	6.5	16	1	1
44	2016	-3.6689	9.1112	46.9639	1	0	12.9141	18	35.3838	5.4289	-21.2136	1.49929	32.07	37.5	7.4	16	1	1
44	2017	-12.1638	10.2979	43.5467	1	0	12.8763	19	32.1319	5.1971	9.88677	1.84332	30.63	33.3333	6.98	16	1	1
44	2018	-7.1325	9.7508	41.4151	1	0	12.8676	20	31.2097	4.1026	-20.3609	1.7	30.63	33.3333	7.09	16	1	1
44	2019	-3.0415	8.5418	42.2522	1	0	12.771	21	25.2183	1.6736	-82.5037	1.79	30.63	33.3333	7.26	16	1	1
44	2020	0.0869	8.22265	42.7807	1	0	12.845	22	30.386	1.5543	-78.8385	1.65	30.63	33.3333	7.44	16	1	1
44	2021	16.9541	8.50975	46.5974	1	0	12.9117	23	33.7815	1.2738	203.653	1.36	30.63	33.3333	7.62	16	1	1
45	2012	8.5627	54.5387	7.94364	0	0	13.5796	14	8.2605	16.9767	-16.5416	0.265232	23.78	42.8571	5.42	14	14	0
45	2013	2.8655	50.2552	6.91105	0	0	13.8236	15	9.7797	27.1127	53.5701	0.354447	23.92	42.8571	5.55	14	14	0
45	2014	26.2159	53.1559	7.42484	0	0	13.9073	16	11.0211	6.3169	-74.0342	1.25594	23.71	42.8571	6.06	14	14	0
45	2015	35.3795	54.9777	9.03975	0	0	14.0067	17	11.983	10.1609	20.7334	1.25261	24.09	42.8571	6.11	14	14	0
45	2016	14.4741	54.4524	9.24469	0	0	14.1354	18	8.0649	11.2146	16.5999	2.79635	24.09	42.8571	6.27	14	14	0
45	2017	4.2258	54.017	7.52602	0	0	14.5003	19	11.3463	15.8453	76.0723	3.98297	25.92	42.8571	6.47	14	14	0
45	2018	17.2153	56.2638	7.37685	0	0	14.5255	20	7.2096	8.707	-45.7055	4.04	26.66	42.8571	6.7	14	14	0
45	2019	8.7724	58.7033	7.61855	0	0	14.5973	21	6.0306	9.0043	2.44558	3.31	26.66	42.8571	6.84	14	14	0
45	2020	11.6672	59.4342	7.68223	0	0	14.718	22	13.8458	4.4381	-55.123	3.16	26.66	42.8571	6.98	14	14	0
45	2021	-7.0906	55.9673	6.63394	0	0	14.7633	23	13.0081	5.9987	62.1946	3.72	26.65	50	7.13	14	14	0
46	2012	29.2235	13.6055	60.7152	1	0	14.9292	13	65.2501	7.0049	40.7832	0	45.71	33.3333	6.22	29	31	1
46	2013	-20.8033	11.4269	40.1177	1	0	15.1111	14	59.9021	2.261	-42.5175	2.09055	43.33	33.3333	6.32	29	31	1
46	2014	10.9625	13.6654	36.1345	1	0	15.3441	15	66.6268	3.2675	37.7632	4.47834	44.93	33.3333	6.94	29	31	1
46	2015	30.6126	13.3669	39.1627	1	0	15.4901	16	65.0706	6.7885	87.6715	5.74966	41.04	33.3333	7.22	29	31	1
46	2016	35.184	13.2336	43.4914	1	0	15.7569	17	63.472	12.3152	57.6348	4.20978	39.11	38.4615	7.8	29	31	1
46	2017	26.1905	13.7179	42.4707	1	0	16.0062	18	61.7805	12.3584	4.59104	3.80244	39.11	38.4615	7.69	29	31	1
46	2018	17.6285	12.3173	40.589	1	0	16.1812	19	59.2968	10.2719	-11.9532	3.84	40.88	46.1538	8.15	29	31	1
46	2019	1.8713	9.14065	38.1213	1	0	16.1775	20	55.2762	6.2261	-31.1439	4.08	40.88	53.8462	8.47	29	31	1
46	2020	-17.1398	11.311	33.6933	1	0	16.0508	21	50.6327	0.1934	-87.889	4.54	21.56	57.1429	8.79	29	31	1
46	2021	6.4813	10.5913	37.423	1	0	16.094	22	54.9934	-2.5617	-443.928	5.77	21.56	57.1429	9.14	29	31	1
47	2012	66.8135	2.5727	92.0402	0	0	14.984	14	74.2978	6.1283	-15.7908	0.0430622	56.923	33.3333	6.12	19	1	1
47	2013	34.8723	2.9114	110.292	0	0	14.987	15	64.5426	7.8922	10.489	0.0446053	51.83	33.3333	6.42	19	1	1
47	2014	9.2141	1.9859	107.57	0	0	15.1991	16	69.7281	5.0753	-53.4234	0.0467544	51.83	35.7143	6.25	19	1	1
47	2015	-1.4161	1.4507	96.1384	0	0	15.1955	17	69.9186	3.1593	-28.5092	1.70933	51.83	38.4615	6.5	19	1	1
47	2016	15.4185	1.62915	102.976	0	0	15.3615	18	66.6115	2.5705	-47.4107	1.95521	39.55	40	7.4	19	1	1
47	2017	-2.1638	1.4208	95.8846	0	0	15.3009	19	66.883	-0.4895	-321.143	1.80734	39.55	33.3333	6.98	19	1	1
47	2018	-0.2561	1.9794	98.1517	0	0	15.3105	20	60.694	2.6637	144.565	1.16	39.55	33.3333	7.09	19	1	1
47	2019	-4.8963	2.65975	89.7251	0	0	15.3798	21	61.1346	3.3724	140.235	1.15	36.53	33.3333	7.26	19	1	1
47	2020	2.6205	2.84215	89.7561	0	0	15.3628	22	58.5336	4.4325	28.8479	1.22	36.53	33.3333	7.44	19	1	1
47	2021	9.8649	2.3982	98.4154	0	0	15.3823	23	58.2374	4.4438	-5.52391	1.35	36.53	33.3333	7.62	19	1	1
48	2012	31.7215	11.055	33.7392	0	1	12.8155	14	74.5928	7.039	28.191	0	22.28	33.3333	3.83	13	19	1
48	2013	13.4887	9.28425	38.2113	1	0	12.8347	15	73.1939	6.0284	-29.6464	0	22.28	33.3333	3.91	13	19	1
48	2014	-5.4957	7.13965	37.3893	1	0	12.801	16	26.082	3.013	-70.0665	0.0554621	51.25	33.3333	4.28	13	19	1
48	2015	0.7081	8.1622	38.6895	1	0	12.7804	17	22.7402	3.7478	151.832	0.181287	51.25	33.3333	4.38	13	19	1
48	2016	-29.4642	9.3759	29.5824	1	0	12.6434	18	10.6284	2.7648	-3.72861	0.127483	51.25	33.3333	5.15	13	19	1
48	2017	-12.2541	7.97245	27.6785	1	0	12.6584	19	11.1514	1.2764	-35.2563	0.235721	51.25	33.3333	4.95	13	19	1
48	2018	-5.883	10.9154	25.1959	1	0	12.7159	20	13.0624	4.5477	292.665	0.13	51.25	37.5	5.14	13	19	1
48	2019	23.1282	9.75335	29.545	1	0	12.7496	21	13.317	3.6597	-30.975	0.13	51.25	37.5	5.3	13	19	1
48	2020	1.1177	8.51685	30.7049	1	0	12.6559	22	15.6592	0.976	-71.5477	0	51.25	42.8571	5.46	13	19	1
48	2021	5.0352	7.18395	33.995	1	0	12.6438	23	13.7681	1.974	81.1621	0.21	51.25	33.3333	5.62	13	19	1
49	2012	21.9106	13.3237	34.5346	0	0	12.7056	14	26.868	8.5112	227.219	0	18.25	38.4615	7.73	25	5	1
49	2013	-5.1174	11.5241	32.0391	0	0	12.7097	15	30.5384	6.12	-27.4379	0.850523	18.25	38.4615	7.88	25	5	1
49	2014	0.1285	9.0225	32.1397	0	0	12.7004	16	32.9583	2.835	-57.4775	3.57624	18.25	38.4615	8.33	25	5	1
49	2015	7.0103	9.11625	31.7135	0	0	12.8659	17	40.2173	3.2575	18.129	3.53034	18.25	44.4444	8.64	25	5	1
49	2016	0.7719	9.738	25.6165	0	0	13.1389	18	25.8933	2.8729	6.23964	3.29	22.21	44.4444	9.3	25	5	1
49	2017	-13.717	10.8407	17.1171	0	0	13.3982	19	27.3827	1.1198	-21.0631	3.3	20.03	44.4444	9.68	25	5	1
49	2018	43.0391	11.3086	21.4559	0	0	13.4064	20	31.9639	2.1934	0.814396	3.94	20.03	44.4444	9.86	25	5	1
49	2019	20.9362	13.1531	26.3949	0	0	13.358	21	27.6182	5.197	131.95	4.1	20.03	44.4444	10.2	25	5	1
49	2020	36.5109	21.8508	34.9095	0	0	13.465	22	21.5138	18.3363	187.611	3.9	20.03	44.4444	10.56	25	5	1
49	2021	-28.0998	13.1502	23.9927	0	0	13.4591	23	19.4626	5.1493	-52.9249	3.87	20.03	50	10.92	25	5	1
50	2012	39.0744	38.2462	54.4643	1	0	11.9037	14	38.2993	22.551	-1.96161	0	45.54	33.3333	5.61	14	16	0
50	2013	61.5261	28.4734	72.2598	1	0	11.9847	15	28.7424	25.2057	-16.1141	0.339764	45.54	33.3333	5.8	14	16	0
50	2014	-10.8378	28.1962	57.0416	1	0	12.2524	16	18.2733	18.4973	-4.50404	0.0785997	44.54	37.5	5.68	14	16	0
50	2015	-13.8031	31.4258	41.2579	1	0	12.3582	17	16.7416	12.3858	-9.25152	1.25785	44.54	37.5	5.83	14	16	0
50	2016	25.2219	31.6984	46.3524	1	0	12.4673	18	16.7517	17.0185	19.7321	1.29	25.11	33.3333	6.74	14	16	0
50	2017	12.0109	29.6739	44.5007	1	0	12.6623	19	17.5971	19.6829	20.0793	0.74	26.27	33.3333	6.82	14	16	0
50	2018	41.3352	25.1356	51.3911	1	0	12.8649	20	17.0875	15.8776	-30.0255	0.49	26.27	33.3333	7.04	14	16	0
50	2019	7.7569	27.5142	48.4378	1	0	12.9402	21	16.6758	13.7981	-4.96733	0.78	26.27	33.3333	7.28	14	16	0
50	2020	14.56	30.3298	50.7303	1	0	13.0426	22	15.1987	16.4528	15.5738	0.71	26.27	33.3333	7.52	14	16	0
50	2021	4.0366	29.763	48.3245	1	0	13.1192	23	12.6889	16.3747	1.9149	1.16	26.27	33.3333	7.77	14	16	0
51	2012	42.3335	17.6899	52.4325	0	0	15.6966	14	78.6421	8.064	3.12677	0	19.45	37.5	7.73	24	5	1
51	2013	37.6026	13.8529	55.9035	0	0	15.9581	15	78.4335	8.002	-10.5381	0	19.45	37.5	7.88	24	5	1
51	2014	19.4343	20.4515	52.4722	0	0	16.191	16	74.36	8.5608	17.6881	0	18.22	37.5	8.33	24	5	1
51	2015	19.4447	25.4938	50.3032	0	0	16.4085	17	73.4734	10.183	22.9592	0	18.22	37.5	8.64	24	5	1
51	2016	16.1197	28.3676	48.8579	0	0	16.5643	18	71.1123	10.8547	12.2406	0	18.22	33.3333	9.3	24	5	1
51	2017	-29.0418	23.9395	32.2138	0	0	16.5987	19	69.9646	8.9501	24.819	0	18.22	33.3333	9.68	24	5	1
51	2018	10.801	23.8329	32.6065	0	0	16.719	20	69.8834	10.0898	10.992	0	18.22	37.5	9.86	24	5	1
51	2019	36.9187	21.9815	38.3565	0	0	16.8834	21	68.9094	12.7001	5.89208	0	18.22	42.8571	10.2	24	5	1
51	2020	33.6084	19.8385	43.4947	0	0	17.0393	22	63.0963	12.8537	-12.284	3.89	18.22	33.3333	10.56	24	5	1
51	2021	0.0151	18.3566	38.1184	0	0	17.1583	23	60.4033	10.203	-5.89733	3.67	18.22	33.3333	10.92	24	5	1
52	2012	11.5303	12.8282	30.582	0	0	13.2971	14	50.2319	7.4522	-10.7823	0	26.39	37.5	7.73	16	5	0
52	2013	7.8688	10.8046	30.8164	0	0	13.2986	15	50.5273	5.1408	-67.1324	0	26.39	33.3333	7.88	16	5	0
52	2014	-13.7776	8.31045	26.627	0	0	13.2952	16	55.1759	0.5754	-422.846	0	26.39	33.3333	8.33	16	5	0
52	2015	-10.2122	7.62005	26.9832	0	0	13.0289	17	75.3524	-18.1845	-549.231	0.177323	26.39	33.3333	8.64	16	5	0
52	2016	-15.1957	10.3081	29.1435	0	0	12.8267	18	69.6732	5.477	103.728	0	24.06	33.3333	9.3	16	5	0
52	2017	-20.9139	10.5712	27.6708	0	0	12.6683	19	66.8914	2.4964	-341.514	0	11.39	33.3333	9.68	16	5	0
52	2018	-13.6222	9.14165	28.3331	0	0	12.4751	20	82.0605	-15.5494	-850.432	0	11.39	33.3333	9.86	16	5	0
52	2019	-0.2914	11.9145	31.1851	0	0	12.4864	21	77.8131	9.6897	115.499	0	11.39	33.3333	10.2	16	5	0
52	2020	0.2385	10.9905	32.0426	0	0	12.4224	22	75.5776	6.6219	-77.8129	0	11.39	33.3333	10.56	16	5	0
52	2021	-3.7481	11.7795	32.5577	0	0	12.3785	23	72.3472	7.1565	-17.4832	0.21	15.71	37.5	10.92	16	5	0
53	2012	13.9095	56.0799	35.8096	0	0	12.0792	14	54.3646	11.1257	-15.2316	0.887912	24.2	33.3333	5.42	14	14	1
53	2013	11.0318	63.1705	34.4809	0	0	12.2349	15	54.0351	11.6067	17.2842	4.13322	24.2	33.3333	5.55	14	14	1
53	2014	36.0422	60.3022	40.9567	0	0	12.3521	16	43.6626	21.9671	79.0842	6.26208	24.2	33.3333	6.06	14	14	1
53	2015	16.3245	58.8005	40.7044	0	0	12.5442	17	39.257	20.4165	-9.88625	4.94592	21.67	33.3333	6.11	14	14	1
53	2016	10.4256	55.3489	38.6552	0	0	12.6598	18	35.0592	17.5332	-4.44966	4.76975	22.28	33.3333	6.27	14	14	1
53	2017	6.1789	55.7435	35.1711	0	0	12.852	19	36.1767	18.3332	14.1703	6.47921	22.28	33.3333	6.47	14	14	1
53	2018	20.6216	56.0675	29.6093	0	0	13.338	20	28.2593	15.9497	4.21449	8.01	22.36	33.3333	6.7	14	14	1
53	2019	41.5823	60.0528	30.9429	0	0	13.5078	21	29.261	16.3457	-3.21239	9.14	22.36	33.3333	6.84	14	14	1
53	2020	31.0252	62.0379	32.7946	0	0	13.755	22	32.7952	20.3093	20.3563	8.5	22.36	37.5	6.98	14	14	1
53	2021	37.1853	59.7016	34.1215	0	0	14.0562	23	30.7654	25.021	17.0629	7.37	18.8	37.5	7.13	14	14	1
54	2012	59.9264	10.9696	46.9123	1	0	11.4287	13	45.5946	3.8501	7.5214	0	27.42	33.3333	5.5	21	12	1
54	2013	10.8612	10.5315	44.9388	1	0	11.558	14	49.7509	3.5124	-8.31191	0.858849	27.42	33.3333	5.7	21	12	1
54	2014	-12.8035	9.70455	32.6786	1	0	11.7898	15	59.7451	1.3874	-75.2703	1.05835	27.42	33.3333	6.21	21	12	1
54	2015	20.7107	8.45965	26.9518	1	0	12.2802	16	49.023	0.8652	-38.3932	5.04495	29.83	33.3333	6.58	21	12	1
54	2016	37.8343	8.7076	29.3099	1	0	12.3203	17	50.9652	1.0115	34.7749	4.33083	29.83	33.3333	7.16	21	12	1
54	2017	-1.123	6.28085	27.7414	1	0	12.3674	18	55.4425	-2.2527	-1073.19	3.83572	30.13	33.3333	7.35	21	12	1
54	2018	11.3831	7.08335	28.8024	1	0	12.4601	19	49.9855	1.6717	120.132	3.72	27.94	33.3333	7.47	21	12	1
54	2019	9.1187	7.6346	28.7936	1	0	12.5431	20	52.7887	1.1448	-21.5354	3.41	27.94	33.3333	7.78	21	12	1
54	2020	-2.0716	6.36075	27.3029	1	0	12.5266	21	54.3568	-1.1469	-502.248	3.28	27.94	33.3333	8.11	21	12	0
54	2021	-16.734	6.81875	23.2431	1	0	12.5044	22	52.9874	1.4624	128.413	3.68	27.94	33.3333	8.45	21	12	0
55	2012	92.6197	8.21605	79.1838	1	0	13.883	13	59.1711	13.5593	7.57906	0.410544	21.1	33.3333	6.75	22	21	1
55	2013	9.7244	8.69765	60.5114	1	0	14.1383	14	64.8312	7.2604	-47.246	0.259637	21.1	33.3333	6.85	22	21	1
55	2014	-28.6851	8.9323	39.1672	1	0	14.1011	15	63.0917	2.4772	-94.1457	0.36764	21.1	33.3333	7.24	22	21	1
55	2015	-3.3322	8.67545	39.6291	1	0	14.045	16	62.131	-1.2378	-1849.18	3.56	27.62	33.3333	7.39	22	21	1
55	2016	-28.2764	9.95955	31.0456	1	0	13.9298	17	59.7773	1.567	90.0226	3.57	27.62	33.3333	7.76	22	21	1
55	2017	-48.129	6.42625	18.6898	1	0	13.7535	18	62.8449	-7.6916	-6593.22	3.58	27.62	33.3333	7.85	22	21	1
55	2018	16.8063	11.7145	24.0803	1	0	13.7388	19	62.0766	1.4871	101.561	4.54	27.62	33.3333	7.94	22	21	1
55	2019	44.1902	10.7888	34.2271	1	0	13.7706	20	62.1864	1.6061	144.098	3.14	27.62	33.3333	8.08	22	21	1
55	2020	25.9956	10.517	42.7659	1	0	13.7506	21	60.8086	2.1101	8.64942	2.5	29.37	33.3333	8.23	22	21	1
55	2021	-19.9783	10.8319	35.4739	1	0	13.7024	22	58.4022	1.6821	-9.00536	2.86	29.37	33.3333	8.38	22	21	1
56	2012	34.1219	15.2797	19.7777	0	0	13.2483	13	47.0051	4.85	-84.5401	0	19.86	33.3333	4.46	13	18	0
56	2013	33.8911	20.6251	27.4411	0	0	13.3069	14	45.6107	11.1826	56.439	0	19.86	44.4444	4.53	13	18	0
56	2014	16.8142	22.4357	23.4727	0	0	13.8121	15	57.8615	7.6521	-33.6221	0	19.86	44.4444	5.19	13	18	0
56	2015	-7.1801	16.9966	16.1376	0	0	13.9772	16	64.3807	3.0819	-85.2599	0	19.86	33.3333	5.19	13	18	0
56	2016	23.9002	19.0036	23.5504	0	0	14.4849	17	56.2241	5.2743	221.58	0	42.48	33.3333	4.96	13	18	0
56	2017	1.644	18.5081	19.3236	0	0	14.4773	18	57.365	3.5034	-62.7628	0.192239	36.74	33.3333	4.84	13	18	0
56	2018	24.8405	12.1679	22.4301	0	0	14.6145	19	56.106	-0.5309	-584.613	0.2	34.13	33.3333	4.8	13	18	0
56	2019	12.7847	17.8733	23.8378	0	0	14.6057	20	52.2167	6.9088	231.456	0.7	33.34	33.3333	4.83	13	18	0
56	2020	-13.3965	23.3413	20.177	0	0	14.6748	21	50.2393	9.39	101.395	1.17	33.26	25	4.85	13	18	0
56	2021	-13.7878	21.0192	16.8845	0	0	14.6707	22	48.3047	5.7336	-38.2011	1.46	28.6	33.3333	4.88	13	18	0
57	2012	66.0984	7.129	54.2831	1	0	13.4406	13	56.2133	4.6403	103.137	0	33.08	33.3333	6.24	12	17	1
57	2013	34.8488	5.57665	74.1164	1	0	13.4352	14	52.891	5.4987	-25.8387	0.624875	33.08	33.3333	6.32	12	17	1
57	2014	1.6692	2.72575	74.553	1	0	13.4613	15	56.4337	-0.441	-176.308	0.570537	33.08	33.3333	6.53	12	17	1
57	2015	2.6361	2.9049	75.5104	1	0	13.4618	16	56.0279	2.911	117.942	0.564581	33.08	33.3333	6.57	12	17	1
57	2016	0.031	2.27315	72.8341	1	0	13.5333	17	58.8404	2.9352	-45.2797	0.5135	33.08	33.3333	6.88	12	17	1
57	2017	-27.1165	3.9668	56.7716	1	0	13.7779	18	59.7846	3.9608	1130.03	0.420826	26.68	33.3333	6.66	12	17	1
57	2018	-8.4555	5.5546	44.2373	1	0	13.8736	19	60.2551	5.2605	99.1325	1.37	26.68	33.3333	6.75	12	17	1
57	2019	34.6047	4.58065	58.7145	1	0	13.8014	20	55.5087	3.9717	-50.0691	1.31	26.68	33.3333	6.81	12	17	1
57	2020	-9.3833	4.42085	57.2897	1	0	13.726	21	50.727	3.0658	-42.5758	1.18	26.68	37.5	6.87	12	17	1
57	2021	2.1238	2.4879	61.6433	1	0	13.6956	22	58.0263	-6.3599	-715.331	1.36	26.68	33.3333	6.93	12	17	1
58	2012	14.0966	14.2623	27.3444	0	0	12.8724	13	76.3317	4.8861	-30.777	0	34.72	40	8.59	29	15	0
58	2013	-0.3348	14.7126	25.6615	0	0	12.8792	14	69.3056	5.3565	61.6197	1.25891	35.76	40	9.18	29	15	0
58	2014	25.4618	14.8514	31.5277	0	0	12.907	15	66.0946	7.9103	45.8562	1.73099	36.22	40	9.94	29	15	0
58	2015	17.7224	13.8922	37.1723	0	0	12.8708	16	59.9532	8.0636	1.07093	1.92667	36.29	40	9.86	29	15	0
58	2016	17.0369	13.2364	43.9767	0	0	12.8812	17	64.609	9.2085	-2.69011	2.49616	36.29	40	9.64	29	15	0
58	2017	-7.6293	13.2336	37.4922	0	0	13.0298	18	47.0709	9.2766	28.9547	2.87227	34.04	40	9.3	29	15	0
58	2018	1.743	12.4015	30.9257	0	0	13.2937	19	47.7059	5.3357	-38.2659	2.71	33.07	40	9.26	29	15	0
58	2019	7.7864	12.3281	32.7266	0	0	13.5322	20	64.302	3.4202	-46.8968	3.48	33.07	40	9.46	29	15	0
58	2020	14.4119	11.2866	33.73	0	0	13.5141	21	68.5327	2.1668	-93.3768	3.85	35.78	40	9.67	29	15	0
58	2021	10.5501	10.4256	36.5002	0	0	13.5729	22	69.6701	3.7821	802.485	3.93	35.78	40	9.88	29	15	0
59	2012	2.8207	5.5826	97.5133	1	0	11.4422	13	52.7542	3.71	-28.7373	0	24.22	42.8571	5.47	1	13	1
59	2013	12.0954	5.5681	108.907	1	0	11.3289	14	44.9502	3.4159	-46.0054	0	23.92	50	5.68	1	13	1
59	2014	2.8299	5.26555	113.236	1	0	11.4208	15	49.6521	2.5906	-30.4424	0	23.93	42.8571	5.7	1	13	1
59	2015	2.9535	4.91585	123.858	1	0	11.1964	16	39.4248	-1.39	-623.336	0.137207	25.75	42.8571	5.84	1	13	1
59	2016	-11.0065	5.5072	125.6	1	0	11.1722	17	30.7983	5.8026	218.738	0.128166	25.53	42.8571	6.78	1	13	1
59	2017	-26.8935	6.7645	98.7908	1	0	11.0485	18	26.6837	1.657	-76.5591	0.158386	25.13	50	7.09	1	13	1
59	2018	-6.5982	7.11735	96.9983	1	0	11.0762	19	28.6479	0.8349	-70.0983	1.95	25.13	42.8571	7.07	1	13	1
59	2019	9.6272	7.1881	100.227	1	0	11.1647	20	32.8778	3.0549	963.346	1.53	25.13	42.8571	7.33	1	13	1
59	2020	-0.484	5.71585	94.6552	1	0	11.1833	21	27.3323	9.9786	257.717	1.49	25.13	42.8571	7.6	1	13	1
59	2021	-16.3103	7.72255	80.845	1	0	11.1253	22	17.6657	2.7089	-65.2691	1.44	25.13	42.8571	7.88	1	13	1
60	2012	41.9306	5.57665	95.4022	0	0	13.0252	13	44.039	15.4289	18.9583	0.0840802	29.95	40	5.5	18	12	1
60	2013	17.342	4.61295	100.787	0	0	13.0608	14	38.333	14.4985	-11.283	0.47736	29.95	36.3636	5.7	18	12	1
60	2014	-12.2988	4.66045	91.2129	0	0	12.9608	15	30.9464	5.7933	-57.4618	0.504494	29.95	36.3636	6.21	18	12	1
60	2015	-8.4334	5.35275	85.461	0	0	13.0174	16	30.2641	5.66	0.923134	3.24869	29.95	36.3636	6.58	18	12	1
60	2016	-1.1451	5.86635	77.6808	0	0	13.1278	17	34.0129	6.3906	34.4669	3.31	29.95	33.3333	7.16	18	12	1
60	2017	-15.7138	6.43235	61.4883	0	0	13.1495	18	31.9129	6.1728	19.6774	3.38	29.95	42.8571	7.35	18	12	1
60	2018	3.1547	7.3645	58.7234	0	0	13.2789	19	36.3229	6.1001	4.93216	3.63	29.95	33.3333	7.47	18	12	1
60	2019	59.9808	6.3938	82.8314	0	0	13.3968	20	38.7679	7.3136	-15.6627	3.72	29.95	33.3333	7.78	18	12	1
60	2020	22.9391	7.06545	88.7156	0	0	13.5513	21	42.6451	8.0026	5.08637	3.5	29.95	33.3333	8.11	18	12	1
60	2021	0.5959	9.5966	91.0242	0	0	15.7977	22	65.1766	17.6222	82.8819	4.48	75.05	33.3333	8.45	18	12	1
61	2012	34.1031	3.82	56.8057	0	0	16.1663	13	70.4805	3.1342	10.2092	1.11486	26.95	36.3636	4.98	18	9	1
61	2013	6.8429	4.2983	54.7153	0	0	16.462	14	68.2523	3.1499	-14.1867	0.914323	42.82	36.3636	5.18	18	9	1
61	2014	-16.2842	4.39485	38.2349	0	0	16.555	15	71.2047	1.7198	-88.5809	1.82533	42.82	36.3636	5.44	18	9	1
61	2015	-1.2316	4.5208	34.7743	0	0	16.6303	16	73.1628	1.836	0	1.89624	42.82	33.3333	5.61	18	9	1
61	2016	-10.8816	5.7812	29.6381	0	0	16.6509	17	73.4403	2.3674	486.817	1.61	42.48	33.3333	6.03	18	9	1
61	2017	-25.6001	7.0789	21.4381	0	0	16.6993	18	74.5003	1.6733	-24.7123	1.77	37.93	33.3333	6.32	18	9	1
61	2018	1.9802	7.4453	20.9445	0	0	16.7386	19	74.9285	1.9355	248.945	1.7	39.69	33.3333	6.42	18	9	1
61	2019	46.1859	6.6462	29.4889	0	0	16.7607	20	74.9358	2.9195	1.71029	1.9	39.73	33.3333	6.56	18	9	1
61	2020	10.987	7.59305	30.8471	0	0	16.854	21	71.7593	4.1786	85.6967	1.86	39.73	36.3636	6.69	18	9	1
61	2021	0.4451	7.08015	29.3942	0	0	16.8692	22	72.2388	3.2343	-34.7137	2.77	39.73	36.3636	6.84	18	9	1
62	2012	41.0967	2.24855	45.9557	0	1	14.6527	13	74.8163	1.8388	-83.9862	0	36.27	36.3636	7.73	18	5	1
62	2013	21.4397	0.71025	48.6739	0	1	14.7059	14	80.7937	-1.7579	-4574.82	0.034198	36.27	36.3636	7.88	18	5	1
62	2014	-15.8015	-1.5277	43.4023	0	1	14.5328	15	86.673	-5.481	-103.637	0.0246225	36.27	36.3636	8.33	18	5	1
62	2015	-0.4611	1.93575	45.9999	0	1	14.5878	16	79.9189	2.7341	105.224	3.79266	56.02	36.3636	8.64	18	5	1
62	2016	1.6983	-0.22975	48.9462	0	1	14.4345	17	84.1851	-4.4826	-1445.29	3.78696	56.02	40	9.3	18	5	1
62	2017	-42.8384	-5.70125	32.1313	0	1	14.3199	18	97.8569	-11.655	-227.069	3.80066	53.37	36.3636	9.68	18	5	1
62	2018	25.3781	2.7062	44.8001	0	1	14.2193	19	96.9384	3.12	103.117	4.33	53.37	36.3636	9.86	18	5	1
62	2019	86.3488	6.8723	89.1541	0	1	14.1812	20	79.3792	19.3063	1231.42	3.34	53.05	36.3636	10.2	18	5	1
62	2020	7.9545	9.2883	88.4755	0	1	14.3118	21	62.3936	22.8333	26.1826	1.59	53.05	36.3636	10.56	18	5	1
62	2021	7.4899	6.5223	87.272	0	1	14.3562	22	53.4179	12.1931	-48.6917	4.86	53.05	50	10.92	18	5	1
63	2012	28.4212	-0.38245	9.84546	1	0	15.5062	9	36.8249	-5.2966	-2605.97	0	9.57	36.3636	7.94	25	2	1
63	2013	58.7658	-1.02235	10.7321	1	0	15.7437	10	49.0391	1.6469	119.264	0	9.57	36.3636	8.1	25	2	1
63	2014	102.266	7.0476	19.4514	1	0	15.7192	11	47.4486	0.9403	-86.8578	0	11.35	36.3636	8.75	25	2	1
63	2015	31.0524	13.4942	21.6907	1	0	16.0405	12	58.7693	4.65	1129.91	6.90994	10.98	36.3636	9.12	25	2	1
63	2016	9.0069	12.6432	16.6282	1	0	16.4273	13	43.512	2.7285	-16.1716	5.64	11.51	33.3333	9.37	25	2	1
63	2017	32.0711	11.4745	17.343	1	0	16.5407	14	48.6537	1.8275	-54.3304	6.73	11.56	36.3636	8.89	25	2	1
63	2018	41.6914	10.3738	19.7626	1	0	16.8366	15	55.1437	2.2373	-11.8878	6.82	11.56	33.3333	9.14	25	2	1
63	2019	36.1486	13.9178	20.8867	1	0	17.0585	16	59.2813	5.0105	182.294	6.01	11.68	33.3333	9.42	25	2	1
63	2020	3.527	11.6846	17.8439	1	0	17.23	17	60.4125	2.3709	-64.6106	7.43	11.68	33.3333	9.7	25	2	1
63	2021	19.5149	8.8451	18.4987	1	0	17.3431	18	58.5627	0.6793	-113.835	7.45	11.68	33.3333	10	25	2	1
64	2012	24.5131	17.6689	38.3382	1	0	13.4611	10	32.4162	14.5957	8.42292	0	12.4	35.7143	6.75	4	21	0
64	2013	20.9533	16.8836	41.756	1	0	13.5609	11	29.4377	15.3487	-9.51048	3.77867	12.22	35.7143	6.85	4	21	0
64	2014	-2.9219	14.8651	37.6728	1	0	13.6113	12	30.6452	10.725	-17.3391	4.10134	12.22	35.7143	7.24	4	21	0
64	2015	9.7812	16.6822	39.7113	1	0	13.6426	13	23.7442	15.2169	32.3133	4.32408	13.63	38.4615	7.39	4	21	0
64	2016	-4.763	17.1272	36.812	1	0	13.6679	14	18.6753	13.7789	-1.1015	3.95632	14.69	38.4615	7.76	4	21	0
64	2017	0.0589	16.3949	35.4221	1	0	13.7202	15	19.9597	10.1149	-24.9408	4.68428	14.69	38.4615	7.85	4	21	0
64	2018	-3.1032	17.851	32.9309	1	0	13.7544	16	21.1971	11.2267	19.693	4.78	15.21	38.4615	7.94	4	21	0
64	2019	6.9899	16.1973	33.3209	1	0	13.8324	17	23.5536	10.4273	-3.36084	4.85	15.21	35.7143	8.08	4	21	0
64	2020	7.3306	15.8141	33.8017	1	0	13.8679	18	26.6844	9.7437	-9.47976	5.12	15.21	35.7143	8.23	4	21	0
64	2021	-1.1292	16.0188	30.8972	1	0	13.9882	19	30.1725	10.7835	16.5965	4.21	16.36	35.7143	8.38	4	21	0
65	2012	8.517	26.5517	39.3778	0	0	14.1988	13	35.1839	8.5148	6.35273	0	56.48	33.3333	7.94	3	2	1
65	2013	17.8518	26.9704	39.2547	0	0	14.3271	14	39.2123	8.3332	-10.35	0	56.48	33.3333	8.1	3	2	1
65	2014	7.3867	25.2583	37.866	0	0	14.4156	15	39.4888	5.7557	-33.6398	0	57.48	33.3333	8.75	3	2	1
65	2015	5.4862	26.0565	37.5609	0	0	14.4524	16	31.5496	5.8784	13.2943	1.36899	57.46	33.3333	9.12	3	2	1
65	2016	-1.7793	26.7693	36.2256	0	0	14.4537	17	29.3281	5.8305	3.1641	1.82	57.57	33.3333	9.37	3	2	1
65	2017	-7.1498	26.6353	34.2532	0	0	14.4167	18	24.9375	4.7719	-14.6376	2.19	57.39	33.3333	8.89	3	2	1
65	2018	-7.697	26.6516	32.2249	0	0	14.4174	19	25.0602	2.9054	-44.9442	2.38	57.4	33.3333	9.14	3	2	1
65	2019	-3.2628	24.7726	31.2974	0	0	14.4087	20	24.434	1.978	-44.071	2.59	57.4	33.3333	9.42	3	2	1
65	2020	1.3237	25.6406	32.214	0	0	14.3859	21	22.2432	2.0494	28.1783	2.25	57.4	33.3333	9.7	3	2	1
65	2021	1.0994	25.9622	32.5052	0	0	14.4122	22	23.9321	2.1917	16.3232	2.2	57.4	45.4545	10	3	2	1
66	2012	-8.1243	4.08325	51.9474	0	0	12.807	13	48.036	4.3389	48.9762	0.0380351	14.42	42.8571	5.75	13	25	1
66	2013	55.8928	5.6372	70.5036	0	0	12.8611	14	44.9274	9.8754	90.0063	0.0112774	14.34	42.8571	5.81	13	25	1
66	2014	24.0138	4.9696	78.8827	0	0	13.0067	15	48.7656	8.89	-19.4762	0.0660526	14.34	42.8571	6.03	13	25	1
66	2015	-11.3529	4.0912	62.6842	0	0	13.0863	16	37.0382	5.1821	-28.5909	0.0505427	12.18	42.8571	6.18	13	25	1
66	2016	-17.3181	3.61725	51.492	0	0	13.0226	17	38.9214	-4.323	-275.416	0.06	12.18	50	6.52	13	25	1
66	2017	-17.6292	7.07075	41.3929	0	0	13.1387	18	44.3723	2.7449	128.167	0.07	12.18	42.8571	7.01	13	25	1
66	2018	-39.6665	8.0236	24.5775	0	0	13.0694	19	45.8739	-4.0622	-862.133	0.07	12.18	50	7.08	13	25	1
66	2019	6.6638	14.8388	28.2805	0	0	12.9885	20	37.9162	5.0129	152.918	0.15	12.18	42.8571	7.26	13	25	1
66	2020	4.4272	15.4706	31.5254	0	0	12.9358	21	30.1836	6.6536	44.4287	0.07	12.18	50	7.45	13	25	1
66	2021	10.9553	10.4033	37.2654	0	0	12.8536	22	24.1189	2.9902	-64.9929	0.06	12.18	50	7.65	13	25	1
67	2012	31.8035	9.88885	44.585	1	0	12.7446	13	33.4952	2.1757	-17.2341	4.17917	36.13	42.8571	3.53	25	7	1
67	2013	14.7921	9.8388	47.5552	1	0	12.8132	14	35.3208	2.4793	-8.26415	3.51176	36.13	42.8571	3.59	25	7	1
67	2014	-10.9452	12.3092	40.834	1	0	12.8225	15	34.4507	3.7102	111.88	3.41439	36.13	42.8571	4.33	25	7	1
67	2015	-0.0387	13.4115	40.2578	1	0	12.8411	16	34.0347	3.9441	9.87476	3.91186	36.13	42.8571	4.49	25	7	1
67	2016	28.7209	12.4815	46.615	1	0	13.175	17	32.2552	4.5561	-6.36855	4.20432	36.13	57.1429	4.81	25	7	1
67	2017	21.4281	11.9107	42.9784	1	0	13.4085	18	42.6566	4.235	14.8083	3.73731	36.13	57.1429	4.52	25	7	1
67	2018	30.1265	9.84525	44.9168	1	0	13.6149	19	50.5207	3.4912	-22.4443	3.14	36.13	57.1429	4.85	25	7	1
67	2019	21.6842	8.79465	47.1784	1	0	13.7098	20	52.2398	3.638	-9.19895	3.03	36.13	57.1429	4.93	25	7	1
67	2020	-33.4287	14.4444	28.4122	1	0	13.8291	21	50.9791	3.9642	85.9774	2.95	32.94	57.1429	5.02	25	7	1
67	2021	-31.2743	24.9862	19.9602	1	0	13.6839	22	38.6039	4.7804	67.1248	4.69	32.94	57.1429	5.1	25	7	1
68	2012	-5.9225	15.2781	20.4545	0	0	12.8664	13	39.3448	6.5454	25.3628	1.35043	29.64	38.4615	8.59	23	15	1
68	2013	26.8719	13.6679	23.3218	0	0	13.0505	14	45.5341	6.2216	-14.514	2.97209	29.64	38.4615	9.18	23	15	1
68	2014	13.4111	13.019	24.2148	0	0	13.0681	15	42.3271	6.197	-6.33159	2.39977	29.64	38.4615	9.94	23	15	1
68	2015	17.5899	11.7112	23.8606	0	0	13.3798	16	30.2078	5.1164	-11.9942	2.52762	24.39	33.3333	9.86	23	15	1
68	2016	-1.3875	11.1429	20.3786	0	0	13.3869	17	28.1929	3.7438	-7.91905	2.35245	23.34	38.4615	9.64	23	15	1
68	2017	0.8755	11.8994	19.8386	0	0	13.4514	18	27.7251	3.7575	4.47706	2.23266	23.34	33.3333	9.3	23	15	1
68	2018	-3.6376	12.9371	18.6802	0	0	13.4368	19	23.758	3.8752	9.66779	3.46	23.34	33.3333	9.26	23	15	1
68	2019	1.9789	14.2184	18.7598	0	0	13.4837	20	24.138	3.9335	1.02677	4.33	23.34	33.3333	9.46	23	15	1
68	2020	7.5646	14.0389	19.5808	0	0	13.495	21	21.9198	4.29	10.2363	3.93	23.34	37.5	9.67	23	15	1
68	2021	12.6013	13.427	20.9528	0	0	13.5792	22	24.671	4.2924	-9.3861	3.94	22.64	30.7692	9.88	23	15	1
69	2012	11.195	12.7074	42.8219	0	1	12.1252	13	56.1648	2.7373	-45.232	1.3683	20.75	37.5	8.18	14	30	0
69	2013	0.887	11.8804	39.7765	0	1	12.2365	14	60.8746	2.078	-84.0021	3.15281	20.75	33.3333	8.31	14	30	0
69	2014	23.6877	13.8855	56.9365	0	1	12.9257	15	66.7519	8.5813	1736.72	3.25058	20.75	33.3333	9.28	14	30	0
69	2015	10.7814	13.6902	44.4903	0	1	13.0524	16	60.1517	6.1724	8.00248	3.03498	17.33	33.3333	9.37	14	30	0
69	2016	9.791	15.6416	44.063	0	1	13.1346	17	54.4443	9.0099	84.8504	2.84583	22.5	33.3333	9.73	14	30	0
69	2017	2.4849	16.4924	42.0107	0	1	13.1984	18	55.2026	5.7539	-37.8116	3.92687	23.52	33.3333	10	14	30	0
69	2018	10.0105	17.2325	43.8579	0	1	13.2391	19	53.4345	7.0591	14.764	4.44	23.52	33.3333	9.97	14	30	0
69	2019	16.3358	20.0559	49.6113	0	1	13.2518	20	46.4079	7.0292	-16.103	4.22	26.74	42.8571	10.29	14	30	0
69	2020	14.8536	22.3073	56.2644	0	1	13.2623	21	41.8463	8.7195	25.7411	4.37	28.08	42.8571	10.62	14	30	0
69	2021	13.0918	21.9775	59.2938	0	1	13.3882	22	42.2317	10.6994	32.0606	4.57	28.08	42.8571	10.96	14	30	0
70	2012	12.589	11.6672	49.2448	1	0	12.5207	13	37.4158	5.1998	-13.8411	0.844169	36.31	33.3333	6.75	14	21	1
70	2013	12.3667	12.6912	51.6559	1	0	12.6129	14	41.7567	4.1395	-31.0506	0.855624	36.32	33.3333	6.85	14	21	1
70	2014	1.1571	12.859	45.3009	1	0	12.8017	15	51.0238	2.6806	-67.3923	1.17418	36.32	33.3333	7.24	14	21	1
70	2015	6.6678	11.6328	42.8821	1	0	12.8608	16	53.3215	3.1041	36.7504	3.28889	36.32	33.3333	7.39	14	21	1
70	2016	5.854	14.661	44.8566	1	0	12.9587	17	54.9634	4.0272	57.5046	2.41572	35.08	28.5714	7.76	14	21	1
70	2017	0.2029	16.5473	41.6824	1	0	13.0153	18	55.832	4.5125	37.2925	2.36312	34.46	37.5	7.85	14	21	1
70	2018	11.6187	17.5057	44.088	1	0	13.0653	19	55.9729	4.7525	26.7955	3.28	34.46	37.5	7.94	14	21	1
70	2019	12.4722	19.6851	45.7003	1	0	13.1756	20	51.0879	6.3627	47.8514	2.6621	32.94	37.5	8.08	14	21	1
70	2020	15.3276	21.2477	47.0711	1	0	13.2906	21	52.7302	6.7199	7.49464	3.49949	32.94	37.5	8.23	14	21	1
70	2021	6.8904	23.7583	45.9174	1	0	13.3748	22	51.67	7.0127	9.43665	3.59026	32.94	42.8571	8.38	14	21	1
71	2012	28.3444	5.9539	65.1424	0	0	15.0929	12	58.058	3.6926	146.658	0	82.07	42.8571	6.24	18	17	1
71	2013	10.3837	4.79805	66.0621	0	0	15.2279	13	62.1051	3.3002	-22.1103	0	82.07	42.8571	6.32	18	17	1
71	2014	-11.5802	3.74325	56.6694	0	0	15.1591	14	60.0391	1.8901	-90.1236	0.00729141	82.07	42.8571	6.53	18	17	1
71	2015	-0.6198	4.06025	50.0621	0	0	15.2753	15	63.5808	2.222	344.737	6.4313	82.07	42.8571	6.57	18	17	1
71	2016	2.7095	4.58215	45.4187	0	0	15.4082	16	67.792	2.2705	9.7128	7.08	81.77	50	6.88	18	17	1
71	2017	-29.3767	0.6168	31.687	0	0	15.3076	17	72.0229	-6.4548	-1557.34	6.16	78.37	42.8571	6.66	18	17	1
71	2018	0.9311	8.04645	30.4574	0	0	15.5048	18	75.5066	3.5166	125.236	5.24	77.88	42.8571	6.75	18	17	1
71	2019	37.1938	7.42345	35.0999	0	0	15.656	19	76.4294	4.7758	42.106	4.87	72.84	42.8571	6.81	18	17	1
71	2020	23.8818	6.05115	41.4313	0	0	15.6011	20	67.0324	3.4776	-48.0292	3.43	60.78	50	6.87	18	17	1
71	2021	5.1004	4.38615	44.3254	0	0	15.6194	21	67.047	1.9788	-48.8667	2.98	61.44	50	6.93	18	17	1
72	2012	0.8464	46.4854	10.0823	0	0	11.4104	13	33.9804	1.2505	-59.9958	0	23.42	33.3333	5.42	14	14	1
72	2013	7.0076	44.7141	10.6767	0	0	11.3849	14	30.9937	1.8417	-12.5908	0	23.42	33.3333	5.55	14	14	1
72	2014	-29.6595	40.8252	7.65047	0	0	11.4019	15	30.762	0.5769	-51.2269	0	22.59	33.3333	6.06	14	14	1
72	2015	15.7733	41.9488	7.80669	0	0	11.6146	16	44.4368	0.7809	-8.35071	5.40432	17.82	33.3333	6.11	14	14	0
72	2016	41.0287	47.6945	9.19392	0	0	11.7641	17	48.7007	1.0913	-10.4912	4.34563	17.82	33.3333	6.27	14	14	0
72	2017	-5.2089	41.7214	4.08193	0	0	12.9374	18	45.9446	0.227	40.1654	0.993098	24.99	33.3333	6.47	14	14	0
72	2018	330.294	47.0661	9.64016	0	0	13.1813	19	21.5342	5.5725	617.599	4.02	45.97	33.3333	6.7	14	14	0
72	2019	78.9719	62.441	14.3953	0	0	13.2581	20	22.8451	5.8977	-32.2162	4.96	45.97	33.3333	6.84	14	14	0
72	2020	37.6716	71.5474	18.4215	0	0	13.3042	21	20.8321	7.6756	-6.98363	3.97	45.97	33.3333	6.98	14	14	0
72	2021	-5.6023	74.0379	18.7293	0	0	13.0601	22	43.2534	-36.7433	-757.364	3.55	24.98	33.3333	7.13	14	14	0
73	2012	28.0898	7.44385	28.8173	0	0	14.5185	13	50.6343	2.2413	-6.71373	0	57.07	37.5	3.92	23	23	1
73	2013	-15.8467	5.18895	21.9346	0	0	14.5655	14	52.2837	0.8673	-57.9803	0.172872	57.07	37.5	4.31	23	23	1
73	2014	18.5614	6.62995	31.3565	0	0	14.8924	15	58.4421	1.8411	12.0962	0.0815599	55.12	37.5	5.11	23	23	1
73	2015	10.8923	6.41235	28.6315	0	0	14.9821	16	61.5896	2.1788	25.8745	0.740659	55.12	37.5	5.62	23	23	1
73	2016	22.634	5.6181	32.5476	0	0	15.0407	17	62.0594	1.969	-16.5285	0.72422	40	35.7143	6.29	23	23	1
73	2017	13.7639	4.59275	34.2309	0	0	15.1363	18	54.7784	1.7904	7.79866	0.88	38.18	38.4615	6.21	23	23	1
73	2018	8.3186	4.18105	34.5719	0	0	15.182	19	54.8585	1.502	-8.8206	0.57	38.18	50	6.57	23	23	1
73	2019	18.9772	4.45675	39.3764	0	0	15.2201	20	56.6791	1.3325	-12.3723	1.68	38.18	35.7143	6.94	23	23	1
73	2020	7.6883	3.60945	38.2689	0	0	15.382	21	59.6783	1.3734	-0.570006	2.62	38.18	35.7143	7.34	23	23	1
73	2021	2.4797	3.5335	35.9936	0	0	15.3999	22	65.9529	1.3455	9.32393	1.87	38.18	38.4615	7.75	23	23	1
74	2012	4.3455	16.8742	25.1099	1	0	11.8736	13	34.6502	4.4881	16.1016	0.360134	26.06	33.3333	8.59	21	15	1
74	2013	22.512	17.0829	24.8296	1	0	11.9567	14	37.7679	3.6903	-13.7235	1.46711	26.06	33.3333	9.18	21	15	1
74	2014	11.5702	19.5082	25.1779	1	0	12.0633	15	40.9436	4.2673	-7.40419	3.58235	26.06	33.3333	9.94	21	15	1
74	2015	15.9439	18.8816	26.9259	1	0	12.1179	16	42.0844	4.3579	-3.45938	3.07478	17.92	33.3333	9.86	21	15	1
74	2016	10.5193	15.6715	28.9902	1	0	12.1129	17	39.0611	4.7373	3.60457	3.25451	17.92	33.3333	9.64	21	15	1
74	2017	-0.5541	15.8692	28.3026	1	0	12.1555	18	38.2072	4.9689	18.3165	4.43887	17.92	33.3333	9.3	21	15	1
74	2018	-6.5471	14.1571	25.7798	1	0	12.1674	19	33.0283	5.6615	30.7713	3.74	17.92	33.3333	9.26	21	15	1
74	2019	-9.646	12.3138	22.3716	1	0	12.2387	20	37.7156	1.9172	-56.6612	3.95	17.92	33.3333	9.46	21	15	1
74	2020	40.3337	14.0069	28.8702	1	0	12.3263	21	39.8286	4.8169	83.3126	4.52	17.92	33.3333	9.67	21	15	1
74	2021	3.2267	17.0497	27.5806	1	0	12.3961	22	39.1127	5.7963	27.7015	3.45	17.92	33.3333	9.88	21	15	1
75	2012	29.4137	5.572	84.7116	0	0	14.7979	13	54.8247	8.7169	-1.65054	0.112731	49.33	44.4444	4.98	28	9	1
75	2013	39.6242	4.92875	88.9145	0	0	15.0008	14	58.9636	8.8113	-18.6408	0.0697305	50.01	44.4444	5.18	28	9	1
75	2014	11.9721	3.91975	81.1706	0	0	15.2069	15	65.1748	6.3718	-22.831	0.0829217	50.01	33.3333	5.44	28	9	1
75	2015	7.1377	3.4867	69.481	0	0	15.4476	16	66.2497	4.9852	-33.2907	1.91183	45.38	33.3333	5.61	28	9	1
75	2016	-3.6011	3.20695	58.7159	0	0	15.4884	17	66.7699	3.5479	-46.7403	2.14881	45.38	33.3333	6.03	28	9	1
75	2017	-17.7037	3.38595	48.5327	0	0	15.4422	18	64.0095	3.2346	1.93274	1.53934	45.38	33.3333	6.32	28	9	1
75	2018	4.2559	3.732	52.5857	0	0	15.4103	19	62.5549	3.263	-7.47724	1.68	45.38	33.3333	6.42	28	9	1
75	2019	-20.8848	6.59475	42.4957	0	0	15.4054	20	57.9449	4.2815	198.981	1.71	39	33.3333	6.56	28	9	1
75	2020	-1.9865	10.2797	40.7455	0	0	15.461	21	58.1242	7.0294	94.2648	2.39	39.96	33.3333	6.69	28	9	1
75	2021	0.8449	8.4635	40.8464	0	0	15.4162	22	54.8986	4.793	-22.6752	2.41	39.96	37.5	6.84	28	9	1
76	2012	52.2935	5.38045	88.5684	0	1	12.3986	13	60.2127	6.4248	353.815	0	20.23	33.3333	7.73	15	5	0
76	2013	17.8784	5.06145	96.2848	0	1	12.3732	14	54.3669	8.692	18.626	0	20.23	37.5	7.88	15	5	0
76	2014	-16.8859	4.51165	85.8126	0	1	12.2567	15	48.0951	4.2645	-70.7427	0	20.23	42.8571	8.33	15	5	0
76	2015	-2.9179	4.23595	78.8602	0	1	12.4753	16	58.4809	2.2504	-76.9013	2.63474	12.81	37.5	8.64	15	5	0
76	2016	-9.0936	3.54245	65.6364	0	1	12.4464	17	49.6837	-7.2331	-3557.67	2.35742	13	33.3333	9.3	15	5	0
76	2017	-15.3557	5.4151	59.3084	0	1	12.3447	18	43.3064	3.04	123.44	2.72	13	33.3333	9.68	15	5	0
76	2018	-15.0045	5.74385	50.4604	0	1	12.4468	19	52.4044	-2.2776	-303.802	3.2	13	33.3333	9.86	15	5	0
76	2019	47.0598	5.4013	69.2187	0	1	12.4816	20	53.0245	2.4384	130.677	3.22	28.5	33.3333	10.2	15	5	0
76	2020	7.1536	5.26045	69.4853	0	1	12.5754	21	48.8762	2.8952	-3.10385	3.75	29.33	37.5	10.56	15	5	0
76	2021	-21.6806	3.9489	54.2292	0	1	12.4926	22	45.0844	2.5345	-63.8359	3.32	29.33	37.5	10.92	15	5	0
77	2012	33.4058	15.8379	33.3071	0	0	13.5086	13	56.2323	10.976	-1.15847	0	52.4	33.3333	7.94	17	2	1
77	2013	36.6221	12.9563	38.1811	0	0	13.6547	14	56.0453	11.7918	-9.92627	0.566212	52.4	33.3333	8.1	17	2	1
77	2014	11.9956	15.1585	37.8672	0	0	13.7556	15	52.6314	13.3084	11.044	0.429646	52.4	33.3333	8.75	17	2	1
77	2015	12.0405	16.7563	38.0431	0	0	13.8727	16	48.7038	16.0285	20.0849	1.2496	52.4	33.3333	9.12	17	2	1
77	2016	10.7469	16.7183	35.2279	0	0	14.1061	17	36.2489	15.3247	5.44462	1.3	45.2	33.3333	9.37	17	2	1
77	2017	-8.9675	17.4947	28.5987	0	0	14.1233	18	31.9232	11.3674	-9.09271	1.7	45.2	33.3333	8.89	17	2	1
77	2018	8.0107	18.8647	29.8	0	0	14.1766	19	27.0822	12.5077	11.5922	1.8	35.73	33.3333	9.14	17	2	1
77	2019	36.8837	20.1547	37.3144	0	0	14.2924	20	22.4386	18.2476	17.3992	2.65	35.73	33.3333	9.42	17	2	1
77	2020	12.545	19.1712	37.5838	0	0	14.3982	21	19.3719	16.7374	-6.40118	2.37	37.83	33.3333	9.7	17	2	1
77	2021	6.0335	17.3435	34.4606	0	0	14.5793	22	32.2458	3.4528	-82.6413	2.91	37.83	33.3333	10	17	2	1
78	2012	47.7176	13.7725	39.9643	1	0	12.1956	13	57.0731	18.8216	169.686	0	34.38	33.3333	6.22	14	31	0
78	2013	8.076	12.8008	41.9237	1	0	12.523	14	62.1211	6.5084	-71.6199	0	33.62	33.3333	6.32	14	31	0
78	2014	-0.3962	11.9132	31.0231	1	0	12.8051	15	69.7721	3.5029	-34.4886	0.612401	33.62	33.3333	6.94	14	31	0
78	2015	18.9189	11.6125	29.9545	1	0	12.9549	16	72.1491	3.0783	-16.0014	1.68114	28.58	33.3333	7.22	14	31	0
78	2016	-2.1866	12.4533	26.1223	1	0	13.0416	17	75.428	1.0132	-151.806	1.44	28.58	25	7.8	14	31	0
78	2017	-11.2582	10.0832	26.4307	1	0	12.652	18	63.8146	2.4033	134.796	2.87	28.58	37.5	7.69	14	31	0
78	2018	2.9609	14.9532	40.5896	1	0	12.2267	19	44.2488	1.8408	-7.47856	0.65	28.58	37.5	8.15	14	31	0
78	2019	3.6544	22.1088	52.6256	1	0	12.2433	20	43.5803	1.9987	186.3	0.25	28.58	33.3333	8.47	14	31	0
78	2020	7.9163	30.1957	55.4094	1	0	12.275	21	43.586	3.3634	25.8823	0.62	28.58	33.3333	8.79	14	31	0
78	2021	8.3463	33.0761	55.0254	1	0	12.4132	22	49.3412	3.0864	2.27366	0.78	28.58	33.3333	9.14	14	31	0
79	2012	34.2581	12.3141	31.6152	1	0	13.398	13	64.5621	8.5369	58.9686	0	45.5	37.5	5.61	17	16	1
79	2013	46.8277	15.945	42.0889	1	0	13.4628	14	62.8698	18.4172	83.6365	0	43.98	33.3333	5.8	17	16	1
79	2014	-17.5299	11.4935	33.295	1	0	13.4857	15	60.2432	8.3625	-56.4867	0	42.58	36.3636	5.68	17	16	1
79	2015	32.6412	14.8771	41.6749	1	0	13.5729	16	54.7725	14.8149	87.2634	0	42.58	40	5.83	17	16	1
79	2016	8.1527	15.6001	40.6457	1	0	13.6918	17	52.43	15.3397	16.0454	0	42.58	40	6.74	17	16	1
79	2017	-16.4562	12.7564	31.8223	1	0	13.711	18	54.6393	7.3226	-53.1445	0	42.58	33.3333	6.82	17	16	1
79	2018	1.3387	13.8703	32.8915	1	0	13.6507	19	48.2544	7.3147	11.2502	0	42.58	33.3333	7.04	17	16	1
79	2019	25.3818	15.1323	42.6721	1	0	13.6381	20	44.6705	14.0862	73.7103	0	42.58	37.5	7.28	17	16	1
79	2020	43.8933	17.6334	56.0411	1	0	13.8209	21	39.3845	26.0854	51.6816	0	42.58	33.3333	7.52	17	16	1
79	2021	11.5886	17.3498	52.7466	1	0	13.9815	22	36.2792	24.7451	0.185511	0.03	42.58	33.3333	7.77	17	16	1
80	2012	28.3965	22.4105	33.5358	1	0	11.2509	12	40.1104	2.9993	80.1945	2.99081	25.42	37.5	5.75	14	25	0
80	2013	12.7759	22.4065	34.3131	1	0	11.3648	13	42.8828	3.7165	48.133	1.75173	23.11	33.3333	5.81	14	25	0
80	2014	5.2618	26.8991	33.2445	1	0	11.4206	14	40.1343	5.0582	54.6291	2.74534	22.52	33.3333	6.03	28	25	0
80	2015	13.3118	26.6283	34.7397	1	0	11.5247	15	42.1391	6.6709	34.8543	5.78507	22.15	37.5	6.18	28	25	0
80	2016	-19.7007	34.7086	25.9757	1	0	11.5736	16	40.4916	9.1457	64.411	4.81074	18.86	42.8571	6.52	28	25	0
80	2017	-12.2875	43.1379	23.7585	1	0	11.4359	17	36.9928	-2.127	-164.527	6.10617	18.08	42.8571	7.01	14	25	0
80	2018	24.1484	42.412	29.0686	1	0	11.6001	18	38.971	11.0679	277.638	6.98	18.08	33.3333	7.08	14	25	0
80	2019	2.739	43.3245	24.9653	1	0	11.7951	19	36.7401	19.1449	102.541	6.41	18.08	33.3333	7.26	14	25	0
80	2020	7.1865	56.6813	26.814	1	0	11.5937	20	22.9271	3.0632	-83.0606	6.33	18.08	33.3333	7.45	14	25	0
80	2021	17.6697	53.2739	34.0908	1	0	11.6426	21	22.6426	6.18	68.0418	5.75	18.08	33.3333	7.65	14	25	0
81	2012	41.8391	8.80295	26.5922	1	0	11.8692	13	82.0811	2.3074	-13.6536	0	26.02	33.3333	4.51	17	30	0
81	2013	84.9258	13.8149	46.2982	1	0	11.9626	14	76.5506	11.5159	478.042	2.87806	25.66	33.3333	4.59	17	30	0
81	2014	2.8747	8.82575	42.6982	1	0	12.0855	15	78.4707	3.9042	-87.7777	2.61799	25.66	33.3333	4.79	17	30	0
81	2015	-36.944	4.1329	27.2978	1	0	11.9406	16	85.4923	-6.3428	-1896.5	2.88024	25.66	33.3333	4.97	17	30	0
81	2016	-12.3111	5.2491	23.6267	1	0	12.1146	17	57.2082	4.2293	107.723	3.64024	25.53	50	5.15	17	30	0
81	2017	-8.5714	9.9472	30.5044	1	0	12.1688	18	38.2267	-1.824	-480.745	2.62001	42.29	33.3333	5.48	17	30	0
81	2018	4.3484	11.2689	37.59	1	0	12.4392	19	20.797	2.7216	136.094	4.49	39.38	33.3333	5.66	17	30	0
81	2019	12.4798	13.5209	36.5948	1	0	12.4781	20	19.9601	4.5512	193.018	5.41	39.38	33.3333	5.86	17	30	0
81	2020	14.9712	12.8482	39.4908	1	0	12.5622	21	22.2516	5.232	1.96262	5.39	39.38	33.3333	6.07	17	30	0
81	2021	11.5124	11.9158	40.3919	1	0	12.7506	22	30.9282	5.3223	2.84059	4.99	39.38	37.5	6.29	17	30	0
82	2012	53.599	55.041	22.8683	0	1	11.7678	13	41.4055	7.5638	-11.9787	0	32.15	33.3333	5.47	3	13	0
82	2013	71.606	51.302	28.5778	0	1	12.2778	14	36.1573	11.7962	42.4944	0.0535249	31	33.3333	5.68	3	13	0
82	2014	71.7695	48.9685	36.0036	0	1	12.4462	15	25.6357	27.5917	49.5084	1.8036	31	33.3333	5.7	3	13	0
82	2015	-58.5607	55.279	15.0029	0	1	12.291	16	17.9146	-2.0277	-118.927	1.63596	31	33.3333	5.84	3	13	0
82	2016	-43.2567	54.4163	9.43202	0	1	12.2582	17	20.0932	-6.1346	-370.871	2.8196	31	33.3333	6.78	3	13	1
82	2017	54.7624	45.5806	14.2824	0	1	12.3375	18	22.9366	4.5783	146.267	0.116363	31	42.8571	7.09	3	13	1
82	2018	8.9195	50.0718	14.7041	0	1	12.3719	19	21.4326	4.7832	20.0066	0.225295	31	33.3333	7.07	3	13	1
82	2019	34.127	50.6648	18.5558	0	1	12.4458	20	21.0903	9.2871	33.8359	0	31	33.3333	7.33	3	13	1
82	2020	35.1294	53.9897	22.5797	0	1	12.5673	21	24.056	10.6293	-5.38302	0	31	33.3333	7.6	3	13	1
82	2021	27.3842	51.5712	25.4621	0	1	12.685	22	24.7207	12.7999	5.58375	0.3	31	33.3333	7.88	3	13	1
83	2012	34.6587	13.5762	116.935	1	0	14.3851	13	50.6759	13.5997	-15.0257	0.967218	53.03	37.5	5.42	29	14	1
83	2013	-12.6008	11.6557	96.6756	1	0	14.3026	14	48.6026	1.2148	-90.0802	1.14292	53.03	37.5	5.55	29	14	1
83	2014	-28.3829	12.7713	72.2265	1	0	14.3051	15	53.414	-5.7099	-753.751	1.90184	53.03	37.5	6.06	29	14	1
83	2015	26.8987	16.6063	79.8811	1	0	14.5609	16	59.1795	6.5007	203.914	2.72398	53.03	37.5	6.11	29	14	1
83	2016	14.093	16.4817	81.1329	1	0	14.5534	17	58.4147	0.6895	-89.6643	2.20387	53.03	37.5	6.27	29	14	1
83	2017	-21.2463	15.0083	68.9474	1	0	14.4054	18	51.5193	1.0962	-35.2707	1.51158	53.03	37.5	6.47	29	14	1
83	2018	-14.8285	15.215	61.706	1	0	14.4599	19	59.7165	-4.7772	-2043.4	1.6	53.03	50	6.7	29	14	1
83	2019	22.8632	16.1654	74.7347	1	0	14.4327	20	56.8809	2.6004	125.805	2.47	53.03	37.5	6.84	29	14	1
83	2020	-6.5013	15.658	69.169	1	0	14.4376	21	56.3353	1.5626	-5.26593	1.42	53.03	37.5	6.98	29	14	1
83	2021	8.3836	14.0471	72.7438	1	0	14.4913	22	58.7124	0.1627	-87.1781	2.72	53.03	37.5	7.13	29	14	1
84	2012	29.4156	7.04845	115.205	0	1	12.3618	12	65.0275	5.1212	250.343	0.508121	64.07	42.8571	5.75	25	25	1
84	2013	-32.8562	9.94895	50.7613	0	1	12.2597	13	58.8181	3.4348	69.4947	1.83577	64.07	42.8571	5.81	25	25	1
84	2014	23.3587	10.4478	56.236	0	1	12.5556	14	50.6198	3.6476	-7.84146	2.63404	52.94	42.8571	6.03	25	25	1
84	2015	-10.3751	11.1398	41.511	0	1	12.6727	15	53.9606	2.8731	23.523	2.6248	52.94	42.8571	6.18	25	25	1
84	2016	-9.393	14.0732	36.7342	0	1	12.6081	16	48.2847	2.9366	14.1559	3.79111	52.94	42.8571	6.52	25	25	1
84	2017	4.8459	15.2492	43.5812	0	1	13.0727	17	51.7891	7.246	100.45	4.38202	47.61	42.8571	7.01	25	25	1
84	2018	17.412	13.5639	40.2156	0	1	13.1439	18	53.2696	4.8669	-27.4156	7.02	47.61	42.8571	7.08	25	25	1
84	2019	-19.168	10.4461	31.8163	0	1	13.1215	19	52.6438	0.5205	-99.4941	6.11	47.61	42.8571	7.26	25	25	1
84	2020	19.8979	11.5356	36.9638	0	1	13.2016	20	55.0798	2.5212	9188.33	5.99	47.61	42.8571	7.45	25	25	1
84	2021	-21.2388	12.6775	27.9749	0	1	13.2113	21	55.4058	1.3094	-64.5972	6.64	47.61	60	7.65	25	25	1
85	2012	40.6219	4.7811	34.4472	0	0	13.9886	12	61.6878	2.1091	-43.7779	0	49.13	38.4615	4.94	19	29	1
85	2013	9.2869	6.1942	30.4159	0	0	14.2127	13	66.536	2.9313	124.936	0.0803413	49.13	36.3636	5.08	19	29	1
85	2014	33.0104	3.83325	32.2253	0	0	14.4478	14	73.4207	2.2188	-81.992	0.174374	49.13	36.3636	4.39	19	29	1
85	2015	39.6082	3.28675	36.2079	0	0	14.647	15	76.4156	1.9511	-373.067	0.0997481	49.13	36.3636	4.45	19	29	1
85	2016	27.8999	3.1508	40.7793	0	0	14.7077	16	80.7475	-0.1791	-411.936	0.0878331	49.13	44.4444	4.81	19	29	1
85	2017	-18.7229	4.8923	30.0027	0	0	14.8899	17	77.3096	2.1807	26.7877	0.754837	49.13	36.3636	4.43	19	29	1
85	2018	-1.9493	8.41515	25.9036	0	0	14.9764	18	69.0959	3.4911	148.081	0.9	42.75	36.3636	4.55	19	29	1
85	2019	42.2297	7.44755	33.158	0	0	15.093	19	69.5278	4.6145	143.448	2.8	42.57	36.3636	4.57	19	29	1
85	2020	-1.9909	4.62845	30.0106	0	0	15.1378	20	75.4381	-2.5335	-348.556	2.98	42.57	36.3636	4.59	19	29	1
85	2021	11.961	7.7877	32.0025	0	0	15.1912	21	68.2323	3.8792	127.896	3.62	42.57	36.3636	4.61	19	29	1
86	2012	21.4109	9.977	50.9609	0	1	11.6573	12	48.1451	12.5895	126.99	0	50.99	0	5.75	4	25	1
86	2013	11.8576	9.8744	51.1505	0	1	11.777	13	50.4915	8.165	-29.4861	0.110792	50.99	33.3333	5.81	4	25	1
86	2014	-9.0816	7.18835	47.0062	1	0	11.6353	14	43.6865	3.9858	-73.7647	1.91865	50.99	33.3333	6.03	4	25	1
86	2015	-0.8194	6.82545	50.9905	1	0	11.6009	15	40.5774	3.7039	-8.4174	2.56436	50.99	33.3333	6.18	4	25	1
86	2016	-2.7884	14.3144	70.5667	1	0	12.8764	16	48.494	16.4831	656.985	1.23	58.54	33.3333	6.52	25	25	0
86	2017	15.6926	14.8912	45.3068	1	0	13.1748	17	55.3312	9.7357	-8.65105	4.72	58.54	33.3333	7.01	25	25	0
86	2018	8.1927	13.9802	50.5575	1	0	13.3972	18	58.6625	9.3287	-11.4656	4.64	56.5	33.3333	7.08	25	25	0
86	2019	22.4008	10.5416	51.7424	1	0	13.538	19	63.5543	2.0412	-85.2368	3.93	54.58	33.3333	7.26	25	25	0
86	2020	7.0239	11.2628	49.2525	1	0	13.6351	20	62.8159	4.1632	210.253	3.79	54.42	33.3333	7.45	25	25	0
86	2021	9.1731	14.2181	47.624	1	0	13.8682	21	62.9257	7.3301	70.1178	4.79	55.24	33.3333	7.65	25	25	0
87	2012	19.1375	17.9855	37.0625	0	0	12.0545	12	57.1663	9.3939	59.8625	1.52189	23.79	33.3333	6.75	21	21	1
87	2013	41.6249	16.6379	43.0427	0	0	12.3396	13	51.8852	9.1899	-14.6381	1.41101	23.79	33.3333	6.85	21	21	1
87	2014	-10.5521	17.1663	34.1519	0	0	12.3195	14	43.2979	7.1696	1.26627	1.13342	24.07	33.3333	7.24	21	21	1
87	2015	0.3236	20.8525	32.3837	0	0	12.451	15	39.8078	12.1111	77.9801	4.78082	24.07	33.3333	7.39	21	21	1
87	2016	10.6623	18.82	31.4265	0	0	12.5833	16	41.2951	9.7212	-19.2119	4.82	24.02	37.5	7.76	21	21	1
87	2017	-3.5679	20.3447	39.6424	0	0	12.9983	17	52.8854	11.4445	-15.1465	4.28326	29.15	33.3333	7.85	21	21	1
87	2018	5.3576	21.3524	31.7177	0	0	13.1761	18	54.5409	8.1391	-7.29233	3.21	29.15	33.3333	7.94	21	21	1
87	2019	12.4476	19.6185	32.3884	0	0	13.2283	19	48.694	8.2498	-9.42837	3.39	29.15	33.3333	8.08	21	21	1
87	2020	4.4716	20.8995	31.6016	0	0	13.3131	20	50.9518	6.3033	-12.7426	3.2	29.15	33.3333	8.23	21	21	1
87	2021	5.9446	20.8865	28.8647	0	0	13.5187	21	46.5657	8.4048	46.5328	3.19	26.5	33.3333	8.38	21	21	1
88	2012	-9.3574	19.2117	21.3894	1	0	11.6585	12	32.2397	6.859	39.0843	0	16.61	33.3333	3.92	9	23	0
88	2013	16.6759	20.2114	22.4584	1	0	11.7888	13	34.8714	8.3921	16.7313	0	16.61	33.3333	4.31	9	23	0
88	2014	5.8789	19.6046	21.8831	1	0	11.83	14	31.394	8.972	19.1803	0	16.61	33.3333	5.11	10	23	0
88	2015	11.2307	19.3402	22.5393	1	0	11.9374	15	33.0815	7.1857	-18.4203	0.775067	16.61	33.3333	5.62	10	23	0
88	2016	-7.5002	19.1177	18.4652	1	0	12.0802	16	38.732	6.5542	9.68671	1.10047	16.61	33.3333	6.29	10	23	0
88	2017	-10.3707	18.3688	14.7455	1	0	12.1843	17	43.2357	2.6069	-47.039	0.87	16.61	33.3333	6.21	10	23	0
88	2018	88.1304	13.2931	27.0251	1	0	12.0983	18	36.8412	4.0664	-35.4864	0	16.61	33.3333	6.57	10	23	0
88	2019	-22.1441	17.1353	18.8465	1	0	12.4013	19	42.1325	3.3243	12.8485	0.43	14.5	33.3333	6.94	10	23	0
88	2020	26.112	18.7724	19.8972	1	0	12.4706	20	46.2054	2.8303	-62.8842	1.43	14.5	33.3333	7.34	10	23	0
88	2021	-6.4519	21.0265	16.8285	1	0	12.6096	21	52.1175	3.325	49.9423	3.09	14.5	33.3333	7.75	10	23	0
89	2012	20.6367	9.4177	41.9684	1	0	12.5221	13	49.3323	6.1278	-23.806	0	22.96	42.8571	8.59	21	15	0
89	2013	9.3923	9.8538	34.5774	1	0	13.0551	14	46.8562	2.0116	-53.3962	0.383062	23.19	42.8571	9.18	21	15	0
89	2014	8.114	11.0089	29.5311	1	0	13.1755	15	61.3677	2.5243	23.6655	0.374693	23.19	42.8571	9.94	21	15	0
89	2015	-3.8957	11.0396	26.4379	1	0	13.204	16	61.2906	2.682	-11.7069	1.34409	23.19	42.8571	9.86	21	15	0
89	2016	-15.8412	11.7897	19.0751	1	0	13.4777	17	47.9443	1.0892	-37.0172	2.13333	41.06	42.8571	9.64	21	15	0
89	2017	-19.5778	9.34085	14.0865	1	0	13.404	18	43.2806	0.2627	-87.9804	2.36876	26.06	42.8571	9.3	21	15	0
89	2018	-2.2839	11.1208	14.4526	1	0	13.3807	19	42.5401	-2.3901	-4165.49	1.91	26.06	42.8571	9.26	21	15	0
89	2019	-5.1272	8.6255	14.1976	1	0	13.332	20	44.567	-4.233	-92.3999	3.81	26.06	42.8571	9.46	21	15	0
89	2020	-12.2068	9.24005	13.4395	1	0	13.2309	21	38.8959	0.9606	100.914	3.73	26.06	42.8571	9.67	21	15	0
89	2021	-5.3988	3.18815	15.6674	1	0	12.8562	22	38.4459	-21.7561	-46565.4	2.63	26.06	42.8571	9.88	21	15	0
90	2012	41.6141	4.43445	147.042	1	0	10.9734	13	13.7201	8.4853	-52.7025	0	23.46	33.3333	5.47	12	13	1
90	2013	-4.3623	4.03355	132.119	1	0	10.9985	14	10.0893	8.4937	21.3258	0	23.46	33.3333	5.68	12	13	1
90	2014	30.348	4.3422	160.018	1	0	11.1158	15	9.3104	12.0642	19.4037	0	23.46	33.3333	5.7	12	13	1
90	2015	-4.9918	4.99195	138.014	1	0	11.1949	16	11.3279	10.7641	2.79614	0.166787	23.46	33.3333	5.84	12	13	1
90	2016	-24.0941	4.58685	97.6727	1	0	11.2594	17	13.5365	5.4423	-20.0742	0.08	23.46	33.3333	6.78	12	13	1
90	2017	1.4681	6.021	93.4695	1	0	11.313	18	13.2886	7.2664	27.3503	0.07	23.46	33.3333	7.09	12	13	1
90	2018	-8.0753	6.3923	83.2899	1	0	11.3234	19	13.8221	3.1327	-73.2889	0.071	23.46	33.3333	7.07	12	13	1
90	2019	16.5458	4.7121	96.907	1	0	11.3144	20	16.3197	-1.0853	-193.22	0.12	23.46	33.3333	7.33	12	13	1
90	2020	26.6353	4.68165	120.067	1	0	11.3647	21	12.1477	6.7614	392.311	0.1	23.46	33.3333	7.6	12	13	1
90	2021	-13.2079	6.12555	96.4237	1	0	11.4698	22	12.8416	7.9239	44.957	0.11	23.46	33.3333	7.88	12	13	1
91	2012	33.8303	14.4463	19.6136	0	1	11.8647	12	18.4741	2.963	657.328	1.48131	25.79	57.1429	5.5	22	12	0
91	2013	28.566	15.0667	22.7606	0	1	11.9857	13	26.7277	0.7617	-89.1584	1.04079	25.79	57.1429	5.7	22	12	0
91	2014	-22.6464	10.2704	17.3969	0	1	11.8921	14	27.0842	-5.0245	-2604.8	0	25.79	44.4444	6.21	22	12	0
91	2015	39.0904	12.6178	22.1272	0	1	12.1456	15	38.6469	1.6814	109.948	2.3614	25.79	44.4444	6.58	22	12	0
91	2016	27.4889	13.5851	24.6335	0	1	12.1753	16	39.4635	2.5404	49.3408	2.17226	25.79	44.4444	7.16	22	12	0
91	2017	11.2714	15.9851	22.2779	0	1	12.5348	17	36.0654	3.8158	168.655	3.46363	26.35	33.3333	7.35	22	12	0
91	2018	24.7685	17.1822	22.9106	0	1	12.5958	18	36.6865	4.6857	19.5196	3.85	26.35	33.3333	7.47	22	12	0
91	2019	19.8978	17.2957	26.2184	0	1	12.6222	19	36.3028	6.6616	36.328	4.43	26.42	37.5	7.78	22	12	0
91	2020	46.3617	13.7822	27.7567	0	1	13.1647	20	43.3792	5.0682	-33.6832	4.88	24.14	33.3333	8.11	22	12	0
91	2021	0.3883	14.6399	22.4766	0	1	13.1244	21	52.3492	-9.4998	-438.433	4.68	13.18	33.3333	8.45	22	12	0
92	2012	26.8307	8.98475	47.1432	1	0	13.4747	12	49.6765	2.9928	106.394	0	40.34	37.5	6.75	13	21	1
92	2013	8.8235	10.3206	54.7044	1	0	13.4293	13	41.6892	9.1276	470.711	0	40.34	33.3333	6.85	13	21	1
92	2014	-34.3905	2.86165	39.0707	1	0	13.304	14	44.5907	-9.8565	-321.966	0	40.34	37.5	7.24	13	21	1
92	2015	-12.7001	3.3632	38.1498	1	0	13.2055	15	61.6656	-17.7585	-161.898	0	40.34	42.8571	7.39	13	21	1
92	2016	12.5381	7.98335	52.768	1	0	12.8634	16	44.4773	6.5326	110.499	0	40.34	33.3333	7.76	13	21	1
92	2017	-27.4582	9.5568	47.0397	1	0	12.8251	17	39.0187	5.7248	14.9306	0	40.34	33.3333	7.85	13	21	1
92	2018	-4.6028	10.2009	45.5213	1	0	12.8361	18	42.9671	-3.611	-205.9	0	40.34	42.8571	7.94	13	21	1
92	2019	43.3317	13.6409	60.3187	1	0	12.9735	19	34.9827	16.5774	471.931	0	40.34	37.5	8.08	13	21	1
92	2020	9.2524	10.89	59.7582	1	0	13.0348	20	27.0054	13.8709	-18.3471	0	40.34	33.3333	8.23	13	21	1
92	2021	-12.1874	8.29155	51.3054	1	0	13.0212	21	26.2788	4.603	-68.2636	0	40.34	33.3333	8.38	13	21	1
93	2012	30.0205	11.2447	46.837	0	0	12.7269	13	42.3939	8.1109	5.85289	6.2706	38.971	33.3333	7.73	25	5	1
93	2013	10.3832	11.2509	49.4088	0	0	12.7286	14	38.3339	8.5929	3.54261	5.41037	38.971	33.3333	7.88	25	5	1
93	2014	10.5593	11.6109	53.0356	0	0	12.7836	15	37.921	9.1246	-5.36352	3.71108	38.97	33.3333	8.33	25	5	1
93	2015	-2.653	11.5832	47.5549	0	0	12.8926	16	43.1373	6.4145	-26.1352	3.27875	38.97	33.3333	8.64	25	5	1
93	2016	12.3295	11.1306	46.0861	0	0	13.0744	17	33.981	6.2944	3.53259	3.64	31.97	33.3333	9.3	25	5	1
93	2017	-8.5989	10.4016	39.3095	0	0	13.0421	18	31.2977	3.6768	-32.0766	3.24	30.31	33.3333	9.68	25	5	1
93	2018	-2.9222	11.7805	38.3838	0	0	13.0645	19	29.2314	5.8421	96.2906	3.17	30.31	33.3333	9.86	25	5	1
93	2019	22.6625	11.8968	44.6875	0	0	13.1411	20	31.2729	5.9698	-15.5386	3.37	30.31	33.3333	10.2	25	5	1
93	2020	14.0342	11.5539	47.4846	0	0	13.2052	21	31.5478	7.3044	20.0687	3.52	30.31	33.3333	10.56	25	5	1
93	2021	-2.0147	12.753	44.0024	0	0	13.255	22	30.6273	7.4755	11.79	3.91	30.31	33.3333	10.92	25	5	1
94	2012	21.3975	5.15605	70.1834	0	1	15.6656	12	63.9396	3.872	26.2558	0	64.24	36.3636	4.51	18	22	1
94	2013	10.3471	4.9266	74.8596	0	1	15.6997	13	61.9247	4.4087	18.1963	2.64055	64.24	36.3636	4.59	18	22	1
94	2014	7.5816	4.358	77.0247	0	1	15.7538	14	62.7114	3.265	-48.126	2.79785	64.24	36.3636	4.79	18	22	1
94	2015	1.4539	3.84865	72.7921	0	1	15.8412	15	65.5236	2.1617	-50.7308	2.40878	64.24	36.3636	4.97	18	22	1
94	2016	-17.3813	4.87795	57.5412	0	1	15.8477	16	65.9902	1.8151	-32.6741	2.14	64.24	36.3636	5.15	18	22	1
94	2017	-21.7293	3.51785	46.1284	0	1	15.7958	17	69.5064	-3.4033	-1860.69	2.64	63.49	36.3636	5.48	18	22	1
94	2018	-16.4542	8.66365	39.6273	0	1	15.7977	18	68.1353	3.2907	131.964	2.24	63.49	36.3636	5.66	18	22	1
94	2019	19.3367	9.36065	46.6256	0	1	15.8237	19	63.3015	7.7194	257.838	3.55	62.7	36.3636	5.86	18	22	1
94	2020	7.6064	9.12445	50.3933	0	1	15.7871	20	57.0826	8.7232	4.44269	2.81	62.7	36.3636	6.07	18	22	1
94	2021	-3.4638	7.14495	50.3241	0	1	15.7549	21	53.6267	4.277	-56.4556	3.04	62.7	36.3636	6.29	18	22	1
95	2012	18.8033	6.88895	39.2393	0	1	13.9362	12	77.0432	4.5856	24.8958	0	42.53	33.3333	6.75	13	21	1
95	2013	21.2169	8.2552	38.6253	0	1	14.0911	13	61.2337	6.8581	64.8973	0	30.37	57.1429	6.85	13	21	1
95	2014	9.9219	7.3263	35.7133	0	1	14.2808	14	66.6945	4.9766	-27.2657	0	32.37	57.1429	7.24	13	21	1
95	2015	8.1117	8.25905	33.2207	0	1	14.3967	15	68.6178	4.8173	-16.2991	0	33.5	33.3333	7.39	13	21	1
95	2016	17.8446	9.38245	35.0372	0	1	14.5017	16	69.9157	5.3759	0.155409	0.012727	33.6	36.3636	7.76	13	21	1
95	2017	-1.2163	9.70945	30.9922	0	1	14.6205	17	64.3975	4.3122	-18.8871	0.551099	33.6	57.1429	7.85	13	21	1
95	2018	-14.9356	10.0122	23.597	0	1	14.7344	18	65.5232	3.0394	2.63814	0.5	33.6	57.1429	7.94	13	21	1
95	2019	43.9624	14.5074	30.4233	0	1	14.8371	19	62.2247	10.7473	436.219	3.91	33.6	50	8.08	13	21	1
95	2020	35.0407	15.362	38.9224	0	1	14.8375	20	60.466	15.3897	16.4593	3.41	33.6	57.1429	8.23	13	21	1
95	2021	-15.056	11.0123	31.7097	0	1	14.9211	21	62.5409	8.9115	-35.0517	3.52	33.6	57.1429	8.38	13	21	1
96	2012	55.0419	2.41195	63.5379	0	0	12.2607	12	99.3431	-6.5609	80.1413	0	29.9	33.3333	4.51	19	22	1
96	2013	55.6574	3.64165	106.528	0	0	12.1749	13	98.8066	5.2888	102.527	0.0318536	29.9	33.3333	4.59	19	22	1
96	2014	-47.3775	9.98945	85.7042	0	0	12.5354	14	20.916	25.252	3200.55	0.38416	24.33	33.3333	4.79	19	22	1
96	2015	-57.5593	12.1276	30.7114	0	0	12.572	15	8.2241	10.4152	98.3568	0.234553	23.98	33.3333	4.97	19	22	1
96	2016	-64.7955	6.55995	13.2056	0	0	12.4741	16	1.561	-3.3439	-168.302	0.200242	23.98	33.3333	5.15	19	22	1
96	2017	-34.5832	10.072	9.71006	0	0	12.318	17	3.0806	-18.7735	-898.254	0.369341	23.98	33.3333	5.48	19	22	1
96	2018	-2.4873	6.89665	10.5852	0	0	12.2917	18	5.2325	2.993	104.256	0.52	23.98	33.3333	5.66	19	22	1
96	2019	59.8875	6.09845	16.9584	0	0	12.2902	19	3.5212	1.8216	17.7348	1.08	23.98	33.3333	5.86	19	22	1
96	2020	29.1845	10.224	20.872	0	0	12.3809	20	7.6863	5.7851	144.119	0.66	23.98	42.8571	6.07	19	22	1
96	2021	78.1218	5.788	32.5305	0	0	12.5302	21	16.6039	4.1794	-47.8883	0.58	23.98	42.8571	6.29	19	22	1
97	2012	25.7631	13.245	41.6679	1	0	12.1594	12	44.3441	8.2664	-7.81064	0	26.65	37.5	3.92	21	23	1
97	2013	12.1446	14.257	41.0093	1	0	12.2363	13	43.4721	8.8031	10.9538	1.35136	26.65	33.3333	4.31	21	23	1
97	2014	-25.8448	10.5511	29.0793	1	0	12.2575	14	45.2112	1.8914	-86.7784	1.69074	26.65	33.3333	5.11	21	23	1
97	2015	186.404	9.2286	78.3028	1	0	12.3364	15	50.5535	-1.1429	-256.929	1.96912	26.65	33.3333	5.62	21	23	1
97	2016	2.625	9.3699	40.7962	1	0	13.3705	16	44.5899	2.6568	162.192	2.09908	15.94	33.3333	6.29	21	23	1
97	2017	-27.214	8.3503	19.8373	1	0	13.42	17	48.614	-2.7974	-994.333	4.54152	15.94	33.3333	6.21	21	23	1
97	2018	6.1279	9.93	19.0453	1	0	13.5698	18	55.1825	1.2764	108.467	4.83	15.94	33.3333	6.57	21	23	1
97	2019	10.9256	11.6227	18.6367	1	0	13.6763	19	58.679	1.5209	53.9357	4.8	15.94	33.3333	6.94	21	23	1
97	2020	6.2787	10.9801	18.4034	1	0	13.7163	20	63.5443	-2.2403	-791.183	5.08	15.94	33.3333	7.34	21	23	1
97	2021	-0.7297	10.5117	18.3555	1	0	13.6628	21	65.9135	-2.1794	-14.0279	5.67	15.94	37.5	7.75	21	23	1
98	2012	36.71	25.7232	73.6115	0	1	11.8277	13	44.2136	19.0401	-7.51101	0.673977	42.55	33.3333	4.98	3	9	0
98	2013	6.6543	25.3493	68.1366	0	1	11.9168	14	48.1621	17.6128	1.98556	0.229718	42.55	33.3333	5.18	3	9	0
98	2014	10.3502	29.1386	70.7945	1	0	11.9495	15	46.9115	20.0414	6.04685	0.354955	42.55	33.3333	5.44	3	9	0
98	2015	23.1418	28.3968	77.5165	1	0	12.1417	16	44.611	26.2702	22.5378	0.585399	42.55	33.3333	5.61	3	9	0
98	2016	2.668	29.2326	73.1734	1	0	12.1285	17	27.6183	31.4034	27.6217	0.331766	40.68	37.5	6.03	3	9	0
98	2017	0.1275	30.6767	62.972	1	0	12.4258	18	31.7129	27.8336	3.97403	0.533557	40.68	33.3333	6.32	3	9	0
98	2018	-6.8486	30.3239	45.7776	1	0	12.6431	19	35.1975	21.0493	4.40603	0.72	40.68	33.3333	6.42	3	9	0
98	2019	-16.2253	32.5668	36.4219	1	0	12.5467	20	27.6861	18.331	9.52273	0.52	40.68	33.3333	6.56	3	9	0
98	2020	0.4779	36.645	38.1975	1	0	12.5577	21	31.1757	18.4918	-1.78239	0.54	40.68	33.3333	6.69	3	9	0
98	2021	6.2879	36.9156	38.604	1	0	12.6461	22	34.6	20.0505	6.21503	0.54	40.68	33.3333	6.84	3	9	0
99	2012	23.7263	8.7252	18.9127	0	0	13.4454	12	42.5013	10.3568	355.318	0	46.4	44.4444	6.12	4	1	1
99	2013	24.4255	5.1132	18.8476	0	0	13.3609	13	61.0654	8.2192	-34.911	0	46.4	44.4444	6.42	4	1	1
99	2014	-15.3773	1.10725	16.2364	0	0	13.4125	14	48.5021	9.0327	32.2372	0	46.4	44.4444	6.25	4	1	1
99	2015	-0.048	4.482	16.4941	0	0	13.332	15	48.0609	5.2835	-47.1275	3.02746	46.4	44.4444	6.5	4	1	1
99	2016	-3.7136	3.3041	15.8745	0	0	13.4117	16	40.699	9.1033	111.095	2.77623	46.4	44.4444	7.4	4	1	1
99	2017	-2.592	4.58545	13.1048	0	0	13.6614	17	36.6515	2.6302	-87.1005	2.47765	46.4	37.5	6.98	4	1	1
99	2018	1.8139	5.67285	12.457	0	0	13.5665	18	38.9474	2.6705	41.4866	3.36	46.4	50	7.09	4	1	1
99	2019	19.1992	6.8486	15.4197	0	0	13.5762	19	40.6967	2.9156	7.39817	2.81	46.4	44.4444	7.26	4	1	1
99	2020	18.7222	8.3121	18.4836	0	0	13.5382	20	43.5232	3.1304	-1.82977	2.46	46.4	44.4444	7.44	4	1	1
99	2021	7.0972	7.87305	20.1512	0	0	13.5348	21	42.404	4.4098	52.8376	3	46.4	44.4444	7.62	4	1	1
100	2012	12.3695	18.7571	42.5669	1	0	12.0174	12	32.4277	9.2631	-14.0248	1.10973	67.5	0	5.5	22	12	1
100	2013	16.1445	16.2403	45.1185	1	0	12.1542	13	38.8512	8.4713	-12.5602	4.75175	67.5	33.3333	5.7	22	12	1
100	2014	16.1513	14.9899	45.7312	1	0	12.2895	14	44.4679	8.2399	-0.0725906	4.03216	67.5	33.3333	6.21	22	12	1
100	2015	1.4948	14.0971	41.9154	1	0	12.363	15	47.6202	6.1058	-25.5334	3.95285	67.5	33.3333	6.58	22	12	1
100	2016	-11.2579	13.4955	36.2767	1	0	12.3438	16	46.5307	3.8002	-28.3263	3.29	67.5	33.3333	7.16	22	12	1
100	2017	-37.375	12.5117	53.1721	1	0	13.5115	17	63.7231	1.1547	-77.7028	4.1	58.74	37.5	7.35	22	12	1
100	2018	-32.408	6.12735	25.1833	1	0	13.3878	18	71.8388	-10.4261	-2907.36	4.98	58.74	37.5	7.47	22	12	1
100	2019	15.9628	13.3463	30.039	1	0	13.4584	19	72.8646	1.8368	103.703	6.41	58.74	33.3333	7.78	22	12	1
100	2020	23.1608	13.5122	33.6529	1	0	13.5717	20	75.508	1.7961	-25.2159	6.33	58.74	33.3333	8.11	22	12	1
100	2021	33.9409	12.9292	39.9722	1	0	13.6938	21	77.9779	2.203	5.58891	5.01	58.74	33.3333	8.45	22	12	1
101	2012	4.8654	12.2924	16.5655	0	0	11.3571	12	95.3846	-8.8298	-672.121	0	29.9	44.4444	4.98	22	9	1
101	2013	31.7534	6.8735	86.4888	0	0	12.0531	13	73.1505	10.1073	110.881	0	29.9	33.3333	5.18	22	9	1
101	2014	-27.716	8.27865	45.3417	0	0	12.1277	14	72.5281	4.6772	-9.18198	0.184324	29.9	42.8571	5.44	22	9	1
101	2015	-12.8833	8.44005	35.7547	0	0	12.2551	15	72.3374	2.2454	-64.538	0.587614	29.9	42.8571	5.61	22	9	1
101	2016	11.9848	5.97075	34.7937	0	0	12.4064	16	78.3297	-1.4441	-558.322	0.51704	29.9	42.8571	6.03	22	9	1
101	2017	-9.1976	2.9118	30.6772	0	0	12.3185	17	86.7773	-7.245	-170.071	0.88107	41.52	42.8571	6.32	22	9	1
101	2018	-24.2895	5.49255	28.0525	0	0	12.0119	18	78.7845	1.4348	115.177	0.93	30	37.5	6.42	22	9	1
101	2019	64.6809	4.82665	51.1076	0	0	12.1229	19	80.2419	1.9404	-62.5552	1.04	30	42.8571	6.56	22	9	1
101	2020	15.0911	3.25455	52.4297	0	0	12.2413	20	78.9144	1.8949	-15.377	0.97	30	42.8571	6.69	22	9	1
101	2021	25.3389	2.9108	58.664	0	0	12.3486	21	80.4702	2.4803	-21.7379	1.12	30	42.8571	6.84	22	9	1
102	2012	39.6441	40.1555	32.2029	0	1	14.8689	12	35.9475	23.748	-5.76195	0	56.07	50	5.75	3	25	1
102	2013	30.9452	38.1443	31.8884	0	1	15.1213	13	36.4689	24.4932	7.04051	0	56.07	50	5.81	3	25	1
102	2014	33.6622	39.4181	34.1172	0	1	15.3251	14	30.3365	31.5537	20.9302	0	36	50	6.03	3	25	1
102	2015	-9.1263	43.47	28.5854	1	0	15.3001	15	16.1122	23.33	-11.3949	2.09166	36	50	6.18	3	25	1
102	2016	-14.9972	46.5183	24.0135	1	0	15.3504	16	13.0919	16.2673	-14.3606	0.250735	36	42.8571	6.52	3	25	1
102	2017	3.0831	42.8347	22.6953	1	0	15.4746	17	15.608	15.2708	2.64975	0.30569	36	33.3333	7.01	3	25	1
102	2018	13.3176	44.6632	22.195	1	0	15.6429	18	22.4667	14.9951	-2.8557	0.25	36	42.8571	7.08	3	25	1
102	2019	22.9915	42.0086	23.5702	1	0	15.7745	19	22.9099	18.7899	16.2084	0.35	36	42.8571	7.26	3	25	1
102	2020	32.6083	41.6209	26.4249	1	0	15.9684	20	24.3626	22.3303	4.9632	0.26	35.21	37.5	7.45	3	25	1
102	2021	25.2008	42.2017	26.9941	1	0	16.1801	21	28.4791	23.5747	3.70799	0.21	35.21	37.5	7.65	3	25	1
103	2012	12.5815	7.798	49.6326	1	0	11.9027	12	37.4606	5.3881	128.176	0	33.32	50	6.12	16	1	1
103	2013	21.5244	7.8484	60.2907	1	0	11.9025	13	37.3586	3.2717	-56.4301	0.65046	32.14	0	6.42	16	1	1
103	2014	-19.0487	5.95345	51.5043	1	0	11.7945	14	29.8543	1.3146	-73.8572	2.66201	32.14	50	6.25	16	1	1
103	2015	-4.7956	5.367	49.8805	1	0	11.8699	15	37.6932	-2.0853	-968.315	2.78046	32.14	44.4444	6.5	16	1	1
103	2016	-3.5898	5.96515	39.6963	1	0	12.1635	16	27.5241	0.898	116.53	3.33263	23.76	44.4444	7.4	16	1	1
103	2017	-16.885	6.1088	28.753	1	0	12.1746	17	24.4063	1.0627	-19.4707	3.62907	23.76	44.4444	6.98	16	1	1
103	2018	5.0021	6.8523	28.9067	1	0	12.2495	18	29.4365	0.9382	102.947	4.28	24.6	44.4444	7.09	16	1	1
103	2019	2.4724	6.84335	28.1636	1	0	12.2769	19	29.71	2.2812	365.339	4.27	25.11	44.4444	7.26	16	1	1
103	2020	5.2089	6.5598	29.4646	1	0	12.2594	20	24.6997	4.5311	94.2858	3.52	27.74	44.4444	7.44	16	1	1
103	2021	10.2367	7.8734	32.2882	1	0	12.2879	21	23.7929	3.4251	-24.3863	3.6	27.74	36.3636	7.62	16	1	1
104	2012	43.9363	9.11925	67.1922	1	0	12.4439	13	68.9256	3.7761	102.894	1.02471	23.48	36.3636	6.12	29	1	1
104	2013	18.5125	9.0641	61.5304	1	0	12.7899	14	62.9245	4.1995	16.777	0.804742	20.48	36.3636	6.42	29	1	1
104	2014	2.8128	9.9189	50.1659	1	0	12.936	15	66.6835	3.1765	-9.26213	1.00413	20.48	36.3636	6.25	29	1	1
104	2015	-7.87	6.4167	41.673	1	0	13.0029	16	71.5132	-1.0198	-143.065	2.2088	20.73	36.3636	6.5	29	1	1
104	2016	36.627	7.4341	51.9617	1	0	13.1133	17	71.1928	1.5429	187.541	3.49738	20.73	40	7.4	29	1	1
104	2017	-16.8176	-2.23505	36.511	1	0	13.3335	18	76.7251	0.2737	-72.0181	1.74302	21.13	40	6.98	29	1	1
104	2018	18.2793	-4.39875	31.5422	1	0	13.7188	19	83.7881	1.7956	261.898	2.9	21.13	36.3636	7.09	29	1	1
104	2019	14.5374	7.6191	32.4139	1	0	13.5897	20	85.7071	-2.7648	-615.843	3.25	21.13	36.3636	7.26	29	1	1
104	2020	-42.2491	5.71325	21.2277	1	0	13.4774	21	93.6299	-8.7344	-448.25	2.59	25.2	36.3636	7.44	29	1	1
104	2021	7.2795	11.5826	27.7282	1	0	13.1728	22	90.3773	2.4112	105.092	3.97	25.2	36.3636	7.62	29	1	1
105	2012	18.6584	50.8084	44.7198	0	0	13.3019	10	33.2125	33.4995	7.88323	0	50.4	18.1818	6.75	3	21	0
105	2013	20.9636	50.5315	46.2487	0	0	13.5002	11	29.4134	37.5563	8.4222	0	50.4	25	6.85	3	21	0
105	2014	-6.3711	50.4265	37.4285	0	0	13.6076	12	25.4046	29.0632	-4.74725	0	50.4	25	7.24	3	21	0
105	2015	-23.4354	47.4883	27.5239	0	0	13.5926	13	20.3775	17.0613	-19.5133	0.195445	50.4	18.1818	7.39	3	21	0
105	2016	-3.8006	45.5923	25.2943	0	0	13.7004	14	21.4204	15.2706	-3.03856	0.284891	50.4	25	7.76	3	21	0
105	2017	11.8602	46.7592	24.8474	0	0	13.8494	15	25.0155	14.4714	-5.79607	0.318279	50.4	25	7.85	3	21	0
105	2018	1.4597	46.5819	22.2569	0	0	13.9577	16	27.1389	12.3449	-6.19195	0.0646622	50.4	30.7692	7.94	3	21	0
105	2019	4.5563	45.9548	21.1759	0	0	14.0416	17	26.7914	11.5426	0.831337	0	50.4	30.7692	8.08	3	21	0
105	2020	4.2513	43.9033	20.7152	0	0	14.0869	18	24.6021	11.2486	-3.36425	0	50.4	35.7143	8.23	3	21	0
105	2021	-2.1631	41.7088	19.4956	0	0	14.1265	19	22.4876	11.711	10.8692	0.0930356	50.4	35.7143	8.38	3	21	0
106	2012	14.5303	6.60335	43.2689	1	0	13.7896	12	46.3665	11.0073	31.1489	0	45.7	37.5	5.75	1	25	0
106	2013	34.8165	4.49885	228.418	1	0	14.5898	13	42.9759	25.0884	-54.4227	0	23.24	30	5.81	1	25	0
106	2014	2.231	3.5757	158.384	1	0	14.7197	14	41.3441	12.0981	-35.8289	0.0413288	23.24	30	6.03	1	25	0
106	2015	-5.2474	3.8894	128.46	1	0	14.8985	15	43.2343	11.9259	19.8451	0.0926701	23.24	33.3333	6.18	1	25	0
106	2016	0.8891	3.9824	111.749	1	0	15.0215	16	34.4664	10.5088	3.97192	0.0978924	29.41	33.3333	6.52	1	25	0
106	2017	-12.1301	4.62545	90.1608	1	0	15.0745	17	31.4649	9.9324	28.8818	0.0929007	29.41	33.3333	7.01	1	25	0
106	2018	-1.0405	5.1735	84.3645	1	0	15.1342	18	31.6596	9.4182	6.95088	0.13	29.41	37.5	7.08	1	25	0
106	2019	2.7716	5.30585	78.8783	1	0	15.2613	19	38.201	8.5451	-8.91688	0.12	29.08	42.8571	7.26	1	25	0
106	2020	10.3831	5.55985	76.9075	1	0	15.383	20	42.9838	7.2701	-15.9074	0.13	29.08	42.8571	7.45	1	25	0
106	2021	18.805	7.13825	73.6826	1	0	15.6752	21	49.1575	12.2318	91.1342	0.14	29.21	37.5	7.65	1	25	0
107	2012	38.6298	17.4189	31.8422	0	0	13.8509	11	58.7359	10.4914	11.5427	0	41.95	33.3333	2.81	17	28	1
107	2013	45.1026	18.9911	32.8033	0	0	14.2434	12	64.7857	15.032	43.2708	0	41.95	37.5	2.88	17	28	1
107	2014	-6.9899	12.8658	22.8291	0	0	14.4656	13	60.3513	4.8945	-63.095	0	35.39	37.5	2.87	17	28	1
107	2015	2.7504	13.5168	20.0433	0	0	14.573	14	62.8498	4.3968	-22.9392	3.91574	35.49	50	2.92	17	28	1
107	2016	-17.2845	13.0235	15.7208	0	0	14.5869	15	62.6193	4.1218	-19.2777	4.59768	35.49	28.5714	3.45	17	28	1
107	2017	-22.8762	9.82885	12.394	0	0	14.5348	16	63.7895	-0.5955	-440.824	5.3182	35.49	42.8571	4.15	17	28	1
107	2018	-0.8994	13.3933	13.3037	0	0	14.4292	17	63.294	2.5978	102.862	4.01	35.49	42.8571	4.1	17	28	1
107	2019	41.5598	16.5923	19.6841	0	0	14.4289	18	55.2349	4.2975	947.051	3.86	45.87	42.8571	4.21	17	28	1
107	2020	12.0344	19.802	22.9573	0	0	14.3481	19	46.1093	11.0137	292.496	3.23	45.87	42.8571	4.32	17	28	1
107	2021	22.1442	19.9913	30.6183	0	0	14.2394	20	33.6432	15.611	20.9503	2.39	45.87	50	4.43	17	28	1
108	2012	95.9477	4.38145	54.5293	1	0	14.9857	12	83.6132	4.902	-32.9632	0.0504264	54.3	36.3636	4.94	19	29	1
108	2013	9.666	6.17465	56.6436	1	0	14.9327	13	73.3561	6.7463	30.2073	0.0540038	48.17	36.3636	5.08	19	29	1
108	2014	15.8401	3.9151	65.9995	1	0	14.9714	14	74.3027	4.1528	-86.4712	0.0458897	48.17	36.3636	4.39	19	29	1
108	2015	22.7171	0.9064	86.3347	1	0	14.7935	15	74.8262	-2.08	-982.472	0.053471	48.17	36.3636	4.45	19	29	1
108	2016	24.5591	2.13995	121.766	1	0	14.7266	16	72.6197	3.5516	107.303	0.0234548	48.17	36.3636	4.81	19	29	1
108	2017	-9.2123	1.7669	118.087	1	0	14.6618	17	72.9198	3.1488	-45.2174	0.0147555	43.18	40	4.43	19	29	1
108	2018	4.4819	2.02375	128.195	1	0	14.6505	18	71.2887	3.6311	159.877	1.17	45.01	36.3636	4.55	19	29	1
108	2019	-3.1626	2.28425	115.371	1	0	14.8034	19	71.8903	4.0701	123.244	1.04	45.01	36.3636	4.57	19	29	1
108	2020	-16.7987	4.28305	74.4747	1	0	15.131	20	70.1901	4.3017	28.743	0.93	45.01	36.3636	4.59	19	29	1
108	2021	33.4378	4.1128	79.9872	1	0	15.2592	21	71.3752	5.1694	81.83	2	37.51	36.3636	4.61	19	29	1
109	2012	13.8697	7.9669	60.8952	1	0	12.4312	12	63.5015	11.3485	6.91764	0.257417	30.59	0	6.75	21	21	1
109	2013	-10.5005	7.72615	45.6986	1	0	12.5319	13	60.1476	6.6334	-2.61785	0.368127	30.59	40	6.85	21	21	1
109	2014	-11.6258	6.4057	38.4415	1	0	12.5355	14	57.559	2.4498	-55.9895	0.257443	30.59	33.3333	7.24	21	21	1
109	2015	10.3907	7.4036	41.4188	1	0	12.5773	15	58.3945	1.08	-51.8364	3.4341	30.59	40	7.39	21	21	1
109	2016	32.3931	7.73945	48.3326	1	0	12.7751	16	64.3916	1.2154	-10.2487	3.44	30.59	33.3333	7.76	21	21	1
109	2017	-20.844	8.339	35.3832	1	0	12.7506	17	62.5896	0.624	-16.228	3.1	30.59	33.3333	7.85	21	21	1
109	2018	-28.3751	9.0362	26.9782	1	0	12.6562	18	58.1791	0.3054	-7.55965	3.58	30.59	33.3333	7.94	21	21	1
109	2019	13.3109	9.63365	29.7549	1	0	12.7984	19	63.0787	0.4927	1.20964	5.23	30.59	33.3333	8.08	21	21	1
109	2020	19.8154	9.87585	32.0564	1	0	12.8706	20	64.6903	0.8506	47.7906	6.18	30.59	33.3333	8.23	21	21	1
109	2021	12.278	9.41095	33.1549	1	0	12.9609	21	65.7077	1.3226	79.2357	6.29	30.59	33.3333	8.38	21	21	1
110	2012	28.0724	6.45175	291.889	1	0	13.4163	12	35.7754	27.8687	0.379468	0.136785	30.27	50	6.08	1	10	0
110	2013	-1.3176	9.2416	246.819	1	0	13.5721	13	44.6924	25.9876	4.4189	0.105749	30.27	50	6.19	1	10	0
110	2014	10.8081	11.5677	162.38	1	0	14.328	14	24.8038	31.9526	89.0778	0.123087	60.24	50	6.34	1	10	0
110	2015	13.2124	12.3452	123.91	1	0	14.4959	15	24.0187	28.006	17.1137	0.980643	60.24	50	6.51	1	10	0
110	2016	1.658	12.6721	110.066	1	0	14.6032	16	25.5731	25.5043	1.90891	0.881348	60.24	50	6.85	1	10	0
110	2017	-2.1863	12.9565	100.187	1	0	14.6434	17	22.7137	25.2331	7.10995	0.87065	60.24	50	7.05	1	10	0
110	2018	15.9423	11.2437	117.759	1	0	14.5741	18	29.4267	26.4433	-10.9169	0.89	59.27	50	7.1	1	10	0
110	2019	-2.6534	11.8302	114.37	1	0	14.6523	19	33.0102	26.1039	1.57686	0.77	59.27	50	7.27	1	10	0
110	2020	-3.3234	13.3974	108.259	1	0	14.6197	20	37.3578	28.0993	16.4219	0.92	59.27	50	7.44	1	10	0
110	2021	23.7408	11.6376	118.935	1	0	14.8675	21	40.2257	27.1304	-9.74696	1	73.41	50	7.62	1	10	0
111	2012	31.807	6.14455	45.3552	0	1	16.168	13	47.3476	3.4595	115.672	0	67.29	37.5	6.24	18	17	1
111	2013	-2.1724	3.0778	43.9296	0	1	16.1475	14	49.2125	-1.7463	-222.245	0	67.29	37.5	6.32	18	17	1
111	2014	-14.0175	2.2335	38.5343	0	1	16.1304	15	52.3603	-3.5764	-118.441	0	67.29	37.5	6.53	18	17	1
111	2015	-3.6886	6.73245	39.3107	0	1	16.0441	16	49.292	2.0051	117.791	2.77435	67.8	44.4444	6.57	18	17	1
111	2016	-1.7032	7.2752	40.7161	0	1	16.027	17	47.2062	3.1267	24.5036	2.8	67.29	44.4444	6.88	18	17	1
111	2017	-28.7483	5.3081	29.7926	0	1	15.997	18	50.6964	-2.854	-798.686	2.81	67.29	44.4444	6.66	18	17	1
111	2018	9.7102	8.31345	33.2753	0	1	15.991	19	48.5767	3.2355	132.002	2.52	67.29	42.8571	6.75	18	17	1
111	2019	45.6584	8.244	48.0917	0	1	16.0039	20	43.516	7.4901	138.564	1.73	58.31	50	6.81	18	17	1
111	2020	14.6963	9.5562	59.2204	0	1	16.013	21	41.7211	12.7078	13.605	1.62	53.33	50	6.87	18	17	1
111	2021	0.4089	5.6205	59.8832	0	1	15.9881	22	40.1558	3.3886	-77.9569	1.43	53.33	57.1429	6.93	18	17	1
112	2012	38.431	14.225	67.6263	1	0	11.5759	11	24.3713	11.0783	148.387	0	22.65	36.3636	4.78	23	11	1
112	2013	23.7443	11.454	56.5465	1	0	11.6632	12	25.3659	6.7505	-30.9953	2.93635	22.65	36.3636	4.94	23	11	1
112	2014	-5.0091	10.4849	52.4813	1	0	11.8163	13	38.1999	4.207	-35.0974	2.22543	22.65	36.3636	5.94	23	11	1
112	2015	1.3979	11.315	45.0696	1	0	11.9963	14	44.3509	4.6052	15.4646	4.97599	22.65	36.3636	6.12	23	11	1
112	2016	14.3661	12.5515	40.9617	1	0	12.2678	15	31.5967	3.446	-34.6179	4.55374	22.77	36.3636	6.16	23	11	1
112	2017	19.3416	13.4531	43.0314	1	0	12.2689	16	28.3365	3.9459	46.1135	4.07996	21.35	36.3636	6	23	11	1
112	2018	40.8812	11.9419	70.259	1	0	13.2586	17	35.1316	6.2255	-23.4221	5.91	16.88	36.3636	6.14	23	11	1
112	2019	5.8465	12.0452	48.8684	1	0	13.3487	18	36.4904	4.367	10.2777	5.76	16.88	50	6.34	23	11	1
112	2020	-0.0134	11.8083	45.9623	1	0	13.384	19	35.7589	3.8916	-4.6839	5.64	16.88	36.3636	6.54	23	11	1
112	2021	2.2536	11.2646	44.4443	1	0	13.4599	20	38.5203	3.4838	-2.83969	5.59	16.88	36.3636	6.75	23	11	1
113	2012	-6.5199	8.9072	26.8171	1	0	13.0269	11	41.5519	3.6744	-15.6492	0.716135	38.14	55.5556	4.94	21	29	1
113	2013	-5.5143	10.1474	24.9658	1	0	13.0047	12	41.9159	0.7987	-99.0918	0.862754	38.14	55.5556	5.08	21	29	1
113	2014	8.2635	10.9043	24.4683	1	0	13.2172	13	52.0357	1.8542	3154.59	1.00739	38.14	42.8571	4.39	21	29	1
113	2015	7.954	12.6931	23.8298	1	0	13.224	14	50.274	4.3253	181.697	3.26337	38.14	42.8571	4.45	21	29	1
113	2016	-5.8396	11.6737	20.7624	1	0	13.3738	15	44.9199	4.054	25.7689	4.65423	33.55	42.8571	4.81	21	29	1
113	2017	16.9677	10.5277	21.4212	1	0	13.4748	16	48.3835	3.8843	-5.52856	4.72731	33.55	42.8571	4.43	21	29	1
113	2018	38.6269	8.9477	25.3836	1	0	13.6726	17	48.3135	4.0394	-5.82067	4.69	31.92	42.8571	4.55	21	29	1
113	2019	50.5411	7.52635	30.8946	1	0	13.8912	18	49.529	3.4784	-22.7704	3.43	32.99	42.8571	4.57	21	29	1
113	2020	10.5526	7.80925	28.781	1	0	14.0249	19	54.8772	2.8419	-20.0737	2.49	32.99	42.8571	4.59	21	29	1
113	2021	4.2549	8.12825	27.9128	1	0	14.0406	20	55.4377	1.9458	-22.2927	4.39	32.99	42.8571	4.61	21	29	1
114	2012	7.6832	17.9025	42.673	0	1	13.665	11	67.6589	7.4769	10.1992	0	47.65	33.3333	8.59	7	15	0
114	2013	5.6632	17.4423	41.8568	0	1	13.7192	12	68.5593	6.3416	-37.4341	0	47.65	33.3333	9.18	7	15	0
114	2014	13.673	17.4244	47.0184	0	1	13.6866	13	66.3305	6.6417	-0.904226	0	47.65	33.3333	9.94	7	15	0
114	2015	-1.4763	18.0964	47.1816	0	1	13.6829	14	64.0861	6.1119	8.70784	1.83564	47.65	33.3333	9.86	7	15	0
114	2016	3.0511	18.9998	50.3145	0	1	13.6157	15	62.3737	6.4109	2.04973	2.50603	47.65	33.3333	9.64	7	15	0
114	2017	-9.0403	20.8307	52.8693	0	1	13.3809	16	62.5825	8.678	56.7142	2.43872	47.72	37.5	9.3	7	15	0
114	2018	-14.9195	23.247	53.1892	0	1	13.2932	17	48.9455	12.0521	60.7615	2	47.52	37.5	9.26	7	15	0
114	2019	7.9138	24.4992	57.9817	0	1	13.3601	18	42.134	14.3711	27.9356	1.88	45.42	42.8571	9.46	7	15	0
114	2020	3.0224	24.8042	55.2402	0	1	13.4499	19	35.1712	13.6664	0.677645	1.96	45.89	50	9.67	7	15	0
114	2021	0.5058	24.8267	49.4031	0	1	13.5928	20	34.26	11.5219	-4.1249	2.05	45.91	42.8571	9.88	7	15	0
115	2012	9.7146	9.6992	47.6336	0	0	12.9745	11	62.7183	6.9635	18.0659	0	47.71	36.3636	5.13	1	6	1
115	2013	8.9969	9.09435	47.3128	0	0	13.0629	12	67.043	5.7263	-75.692	0	47.71	36.3636	5.31	1	6	1
115	2014	-21.5913	7.24035	31.7534	0	0	13.2823	13	79.6728	-3.3454	-1027.11	0	47.71	36.3636	6.19	1	6	1
115	2015	32.8319	7.5037	38.2379	0	0	13.2674	14	74.4314	5.7085	115.496	0	47.71	36.3636	6.31	1	6	1
115	2016	-38.7842	5.83875	26.619	0	0	13.0186	15	73.4643	-2.4761	-759.22	0.0729711	47.71	44.4444	6.48	1	6	1
115	2017	16.545	8.7415	31.2794	0	0	13.2508	16	70.8903	3.7669	116.538	0.144826	42.2	36.3636	6.26	1	6	1
115	2018	14.351	8.63805	29.4327	0	0	13.417	17	75.9495	3.4229	-68.1484	0.37	42.2	36.3636	6.43	1	6	1
115	2019	-19.0146	6.7927	21.0543	0	0	13.5129	18	80.8403	-0.4666	-1371.62	1.01	42.2	40	6.55	1	6	1
115	2020	23.8035	-1.49905	27.612	0	0	13.2736	19	99.4273	-15.5365	-462.915	0.17	42.2	40	6.66	1	6	1
115	2021	1.7981	4.2892	33.2709	0	0	13.1885	20	97.257	3.2176	101.299	0.17	23.7	33.3333	6.78	1	6	1
116	2012	4.128	9.4982	58.0009	0	1	12.8451	11	61.2513	3.2268	-56.0758	0	41.45	36.3636	8.18	23	30	1
116	2013	-3.0428	8.38485	48.615	0	1	12.8594	12	62.0443	-0.4297	-157.868	0	41.45	36.3636	8.31	23	30	1
116	2014	0.0089	9.08735	47.5323	0	1	12.8906	13	41.1954	0.8248	83.551	2.5921	41.45	38.4615	9.28	23	30	1
116	2015	-10.4949	10.7663	41.203	0	1	12.9263	14	44.5627	0.9555	105.019	2.52462	41.45	38.4615	9.37	23	30	1
116	2016	-26.881	11.0943	31.4924	0	1	12.8033	15	42.321	-4.0883	-137399	3.22	41.45	38.4615	9.73	23	30	1
116	2017	-10.9995	11.8607	30.756	0	1	12.745	16	40.7609	-3.336	21.3925	5.33	41.45	38.4615	10	23	30	1
116	2018	5.5511	12.4615	32.6137	0	1	12.792	17	34.1601	11.5119	287.852	6.57	29.77	33.3333	9.97	23	30	0
116	2019	20.2711	12.6687	36.6687	0	1	12.8786	18	35.5843	2.4973	-78.7202	6.43	29.77	33.3333	10.29	23	30	0
116	2020	13.7238	12.8777	37.7868	0	1	12.9869	19	42.3726	1.3469	-58.7836	3.23	29.77	33.3333	10.62	23	30	0
116	2021	22.5376	13.6133	42.1993	0	1	13.0632	20	43.2672	4.9714	280.67	3.87	29.77	37.5	10.96	23	30	0
117	2012	9.8863	16.3573	42.1329	1	0	12.5223	11	19.844	10.2179	-19.7878	0.539643	45.23	33.3333	8.59	14	15	1
117	2013	4.4367	14.9398	40.1549	1	0	12.5975	12	21.3981	8.9181	-13.3344	0.27466	45.23	33.3333	9.18	14	15	1
117	2014	2.1228	14.7324	37.9818	1	0	12.6757	13	22.918	7.1227	-16.6592	0.275877	45.23	33.3333	9.94	14	15	1
117	2015	13.0494	14.2916	40.6177	1	0	12.7082	14	22.0899	7.2251	-6.21046	1.46871	45.23	33.3333	9.86	14	15	1
117	2016	6.3794	14.6432	40.5707	1	0	12.8	15	24.0527	8.4166	21.2525	1.39739	45.23	33.3333	9.64	14	15	1
117	2017	16.2137	13.024	43.6504	1	0	12.8611	16	24.0434	8.7432	-8.04012	1.448	45.23	33.3333	9.3	14	15	1
117	2018	11.0908	12.0894	46.965	1	0	12.863	17	20.8638	7.3295	-23.6128	1.27	45.23	33.3333	9.26	14	15	1
117	2019	-10.8097	13.6873	41.8974	1	0	12.8628	18	20.8222	5.7609	-12.7929	1.01	45.23	33.3333	9.46	14	15	1
117	2020	-9.1714	14.8379	37.9838	1	0	12.87	19	16.4455	9.2594	83.9147	0.94	45.23	33.3333	9.67	14	15	1
117	2021	-12.5612	13.2987	32.0359	1	0	12.938	20	17.6422	5.9806	-27.2839	1.18	45.23	42.8571	9.88	14	15	1
118	2012	43.6892	11.5401	48.3619	1	0	11.8897	11	33.6133	6.4413	35.993	0	42.64	40	3.53	23	7	1
118	2013	22.2583	12.2395	53.6882	1	0	12.1381	12	45.0982	6.7504	-4.84246	0	42.64	40	3.59	23	7	1
118	2014	25.0203	11.5185	57.7425	1	0	12.2036	13	40.2343	6.8947	-6.99814	1.31367	42.64	40	4.33	23	7	1
118	2015	3.3419	11.0181	51.6736	1	0	12.4176	14	45.6938	6.5935	4.90069	3.10953	42.64	40	4.49	23	7	1
118	2016	-9.7362	13.5869	51.5144	1	0	11.9653	15	30.574	13.1902	119.084	3.30807	42.64	40	4.81	23	7	1
118	2017	-56.1328	27.0033	28.4555	1	0	12.0276	16	35.6741	8.5584	14.4537	4.96773	42.64	40	4.52	23	7	1
118	2018	11.5838	26.7538	29.7307	1	0	12.0936	17	49.53	9.5706	-0.32681	11.73	42.64	40	4.85	13	7	1
118	2019	7.2778	25.8148	30.5941	1	0	12.111	18	46.697	9.5835	-12.1862	10.17	42.64	40	4.93	13	7	1
118	2020	2.057	25.2182	29.3748	1	0	12.2141	19	51.3245	8.2883	-19.4466	5.01	42.64	40	5.02	13	7	1
118	2021	2.8461	20.2557	27.581	1	0	12.2937	20	42.2954	7.3206	0.597922	6.01	42.64	40	5.1	13	7	1
119	2012	20.1494	14.8227	22.8029	0	0	10.4151	11	78.9031	1.9352	102.257	1.94564	42.4	42.8571	4.78	24	11	1
119	2013	-19.5073	16.107	18.1631	0	0	10.4556	12	93.947	-12.8999	-4111.44	0.66022	42.4	42.8571	4.94	24	11	1
119	2014	6.1044	16.6569	93.3204	0	0	12.5541	13	51.0343	14.1714	115.938	0.904419	24.14	37.5	5.94	24	11	1
119	2015	-9.3741	12.8893	48.1067	0	0	12.5368	14	50.133	1.1553	-93.6551	2.74835	24.14	33.3333	6.12	24	11	1
119	2016	-23.2545	14.9171	31.6609	0	0	12.8475	15	44.218	-0.8949	-506.297	3.06	22.01	33.3333	6.16	24	11	1
119	2017	-26.6589	13.5626	21.7762	0	0	12.6908	16	42.4114	-7.4887	-888.409	3.11975	24.12	33.3333	6	24	11	1
119	2018	-15.849	15.7528	21.2791	0	0	12.5449	17	48.9227	-15.7405	-108.742	4.12	24.12	33.3333	6.14	24	11	1
119	2019	25.398	21.4898	29.115	0	0	12.5239	18	43.4551	4.4087	122.006	4.03	23.75	37.5	6.34	24	11	1
119	2020	22.6601	24.0425	33.1757	0	0	12.6865	19	43.3173	9.4828	88.5483	2.99	26.36	37.5	6.54	24	11	1
119	2021	7.9636	22.1444	31.5063	0	0	12.786	20	38.966	11.3844	14.5917	3	26.36	33.3333	6.75	24	11	1
120	2012	-9.4591	25.4643	30.1217	1	0	11.8456	11	33.1106	12.4875	117.209	0	21.29	33.3333	3.28	3	4	0
120	2013	-0.1977	26.9503	29.5152	1	0	11.7421	12	26.7977	0.0644	-105.479	0.183721	21.29	25	3.37	3	4	0
120	2014	6.1173	27.0435	31.3467	1	0	11.8437	13	30.2385	4.8406	687.041	0.0483449	21.29	33.3333	3.26	3	4	0
120	2015	8.7255	25.757	31.8782	1	0	11.877	14	29.3266	4.5219	-4.77005	0.257214	21.29	33.3333	3.49	3	4	0
120	2016	-10.3601	27.3479	27.366	1	0	11.9367	15	27.7911	9.3757	155.206	0.250091	21.31	33.3333	3.86	3	4	0
120	2017	-11.7935	25.392	23.0096	1	0	11.9787	16	25.9101	5.3555	-16.6566	0.334291	21.29	33.3333	4.5	3	4	0
120	2018	-3.4768	21.0769	22.2487	1	0	11.9328	17	24.1178	-2.2048	-133.981	0.42	20.61	33.3333	4.54	3	4	0
120	2019	-12.0081	19.68	20.4546	1	0	11.8954	18	21.1946	0.0715	156.068	0.47	21.5	33.3333	4.67	3	4	0
120	2020	-14.6816	23.3431	18.4008	1	0	11.8332	19	20.9066	-6.6936	-709.356	0.54	21.5	33.3333	4.8	3	4	0
120	2021	-10.4457	21.477	17.0448	1	0	11.8292	20	20.4043	-0.6901	104.337	0.5	21.5	33.3333	4.94	3	4	0
121	2012	46.0913	1.2202	44.0535	0	1	15.8266	11	80.6066	-2.0083	-1907.75	3.18411	33.92	41.6667	5.47	18	13	1
121	2013	21.837	2.209	46.4541	0	1	15.9669	12	82.3368	2.2522	102.19	0.193677	40.01	33.3333	5.68	18	13	1
121	2014	-19.6948	1.32885	39.6027	0	1	15.6971	13	82.1957	-2.128	-5997.58	0.304822	40.01	36.3636	5.7	18	13	1
121	2015	0.6682	3.1324	44.2611	0	1	15.7727	14	81.7282	2.5938	104.23	0.340631	49.96	36.3636	5.84	18	13	1
121	2016	-6.7933	4.5848	39.1948	0	1	15.8046	15	79.8889	2.6371	6.6343	3.15664	59.906	36.3636	6.78	18	13	1
121	2017	-25.5293	2.4377	28.1921	0	1	15.8502	16	86.0471	-3.0538	-3782.36	0.388719	59.906	36.3636	7.09	18	13	1
121	2018	20.3015	4.24165	34.3572	0	1	15.7748	17	86.896	0.1697	67.882	3.72	59.91	44.4444	7.07	18	13	1
121	2019	53.602	7.5663	53.0861	0	1	15.8295	18	80.5407	9.6709	322.036	3.33	60.32	44.4444	7.33	18	13	1
121	2020	19.0858	9.50915	61.4012	0	1	15.8335	19	65.1213	14.4016	36.3165	3.24	60.43	50	7.6	18	13	1
121	2021	5.841	7.4811	68.3927	0	1	15.9309	20	60.7759	11.0196	-34.191	3.25	32.56	44.4444	7.88	18	13	1
122	2012	-12.1582	11.3194	28.2459	0	0	11.7911	11	60.4	6.2543	-75.8637	0	56.81	33.3333	5.75	17	25	0
122	2013	17.4393	10.9075	33.0602	0	0	13.1109	12	32.3103	15.1285	121.251	0	48.14	37.5	5.81	17	25	0
122	2014	-8.3049	4.90625	19.4531	0	0	13.1011	13	31.7421	1.7593	-76.182	0	48.14	37.5	6.03	17	25	0
122	2015	8.1641	9.08285	21.3131	0	0	13.0852	14	28.6761	5.9196	152.512	0	48.14	37.5	6.18	17	25	0
122	2016	-1.0265	10.4796	21.514	0	0	13.062	15	27.7294	5.5253	-15.0829	0	48.14	33.3333	6.52	17	25	0
122	2017	-22.6603	5.84665	19.9078	0	0	13.2088	16	40.0878	-0.3532	-164.421	0	58.16	30	7.01	17	25	0
122	2018	13.3392	9.60695	21.1274	0	0	13.2011	17	38.5493	4.2952	190.429	0	25.92	33.3333	7.08	17	25	0
122	2019	22.7889	12.6378	24.4128	0	0	13.3222	18	41.394	6.3579	85.7131	0	26.52	33.3333	7.26	17	25	0
122	2020	-29.4178	24.2546	19.6813	0	0	12.9413	19	16.4091	16.2945	303.768	0	26.52	37.5	7.45	17	25	0
122	2021	-6.6568	24.6763	20.9056	0	0	13.0926	20	13.2121	17.8578	10.5774	0	26.52	37.5	7.65	17	25	0
123	2012	33.642	6.0453	51.8018	0	0	12.7771	11	44.3831	9.8449	46.2604	0	41.01	33.3333	8.59	15	15	0
123	2013	8.3172	3.68565	54.1223	0	0	12.6177	12	37.5437	7.6949	-21.4494	0.077587	41.01	33.3333	9.18	15	15	0
123	2014	-24.6023	3.2981	44.7433	0	0	12.6029	13	33.256	7.6074	19.8141	0.0243236	41.01	33.3333	9.94	15	15	0
123	2015	-16.4981	2.6061	38.4771	0	0	12.562	14	30.9651	3.4052	-55.5452	0	41.39	33.3333	9.86	15	15	0
123	2016	-6.654	3.77645	33.1357	0	0	12.7594	15	32.066	3.2688	22.6876	0.0589357	43	33.3333	9.64	15	15	0
123	2017	-2.5781	5.02125	27.8057	0	0	12.8734	16	24.7215	3.7829	47.0956	0.0872131	44.2	33.3333	9.3	15	15	0
123	2018	5.5822	7.0981	17.2939	0	0	13.683	17	43.0175	13.7591	509.324	0.09	44.2	33.3333	9.26	15	15	0
123	2019	33.7392	5.899	14.7774	0	0	13.9226	18	57.8474	4.1683	-74.9384	0.08	44.2	33.3333	9.46	15	15	0
123	2020	3.1595	5.5756	13.0849	0	0	14.0011	19	58.5056	7.0538	59.7392	0.06	44.2	33.3333	9.67	15	15	0
123	2021	8.6857	4.1913	13.0918	0	0	14.0909	20	55.3308	8.7696	67.993	0.06	40.59	33.3333	9.88	15	15	0
124	2012	46.7777	6.80335	43.3566	0	1	13.0089	11	58.0213	6.4582	0.160709	0	42.25	33.3333	6.08	15	10	1
124	2013	11.467	5.8566	43.5401	0	1	13.0725	12	61.2815	2.1965	-96.2124	0.080195	41.31	33.3333	6.19	15	10	1
124	2014	-14.0578	3.138	37.637	1	0	12.9993	13	61.5029	-0.8855	-2730.17	0.0219916	41.31	37.5	6.34	15	10	1
124	2015	-4.1401	6.5541	37.9613	1	0	12.9733	14	59.784	3.3437	122.629	3.79744	41.31	33.3333	6.51	15	10	1
124	2016	-13.1107	8.9756	32.8862	1	0	13.01	15	46.0909	4.8221	243.772	3.00547	33.35	33.3333	6.85	15	10	1
124	2017	7.9363	8.8513	32.9844	1	0	13.118	16	49.4523	5.5329	41.389	3.06181	33.35	33.3333	7.05	15	10	1
124	2018	19.9627	7.6229	34.975	1	0	13.2529	17	37.2869	3.906	-30.722	3.21	30.17	33.3333	7.1	15	10	1
124	2019	11.6643	6.7151	34.2385	1	0	13.3815	18	44.9672	1.7655	-76.1185	3.12	30.17	33.3333	7.27	15	10	1
124	2020	9.4163	7.2698	31.8126	1	0	13.577	19	53.4569	3.123	238.501	3.19	30.17	33.3333	7.44	15	10	1
124	2021	6.8971	8.82295	30.5271	1	0	13.6085	20	53.5458	3.7018	7.03193	3.59	30.17	33.3333	7.62	15	10	1
125	2012	41.9596	6.65385	81.3286	0	0	14.4938	11	79.7105	7.0523	6.87297	0.216533	63.78	33.3333	6.75	29	21	1
125	2013	-9.8438	5.51555	68.2938	0	0	14.4436	12	77.1638	5.3987	-28.7712	0.267817	63.78	33.3333	6.85	29	21	1
125	2014	-25.6692	5.21785	60.1257	0	0	14.1337	13	69.3209	2.2191	-72.1872	0.306829	63.78	33.3333	7.24	29	21	1
125	2015	10.759	6.53445	73.2479	0	0	14.2697	14	70.0972	5.3379	291.527	0.899554	63.78	33.3333	7.39	29	21	1
125	2016	11.245	6.43355	74.0757	0	0	14.3281	15	70.553	5.6713	2.29176	0.89267	63.78	33.3333	7.76	29	21	1
125	2017	-18.8649	6.7426	58.0408	0	0	14.3439	16	69.709	3.6206	-25.3346	0.863251	63.78	33.3333	7.85	29	21	1
125	2018	9.0651	6.85335	57.1672	0	0	14.5244	17	73.1982	4.7823	41.8638	1.45	63.78	33.3333	7.94	29	21	1
125	2019	76.6675	6.5941	79.3262	0	0	14.8099	18	76.3459	7.6752	23.2194	1.37	63.78	33.3333	8.08	29	21	1
125	2020	8.2215	5.73885	82.7788	0	0	14.6065	19	68.8601	7.1557	-4.30892	0.53	63.78	33.3333	8.23	29	21	1
125	2021	-1.3251	6.70825	87.0265	0	0	14.6911	20	67.232	9.6716	32.9284	0.47	63.78	33.3333	8.38	29	21	1
126	2012	7.8356	11.7055	18.4842	0	1	11.8382	11	39.3713	2.028	-76.4564	0	15.11	55.5556	5.5	14	12	1
126	2013	-6.207	12.235	16.1737	0	1	11.9228	12	42.6815	1.3651	-90.9877	1.19696	15.11	45.4545	5.7	14	12	1
126	2014	-13.0506	3.83385	13.2538	0	1	11.955	13	51.1529	-5.1099	-15018.3	1.64202	15.11	45.4545	6.21	14	12	1
126	2015	23.5754	8.23515	16.1021	0	1	11.9524	14	52.6338	1.2957	96.1269	3.00422	15.11	50	6.58	14	12	1
126	2016	-0.2509	7.46595	15.8409	0	1	11.9719	15	68.0596	-12.8053	-4544.24	3.72152	15.11	57.1429	7.16	14	12	1
126	2017	15.3332	17.8011	18.0155	0	1	11.9958	16	68.2942	3.224	106.955	5.20895	15.11	33.3333	7.35	14	12	1
126	2018	27.5483	27.7109	22.6032	0	1	12.0039	17	59.6556	11.7134	518.668	2.56	16.57	37.5	7.47	14	12	1
126	2019	12.1491	27.1576	25.0684	0	1	12.0088	18	53.3928	9.4367	-34.9239	4	16.57	33.3333	7.78	14	12	1
126	2020	5.2741	30.6195	25.9572	0	1	12.0396	19	47.9735	14.2236	55.317	5.93	16.57	42.8571	8.11	14	12	1
126	2021	-13.3309	26.2193	21.6889	0	1	12.0819	20	45.4122	7.7388	-44.6524	7.67	16.57	42.8571	8.45	14	12	1
127	2012	12.0478	10.4285	17.5163	0	1	10.9698	11	59.884	1.9779	-47.3396	0	15.25	33.3333	4.68	4	8	0
127	2013	-1.7328	7.3219	16.0978	0	1	11.1945	12	72.4441	-2.8606	-2158.01	0.328903	15.25	33.3333	4.76	4	8	0
127	2014	11.0377	10.6591	13.1861	0	1	11.5709	13	30.997	1.7812	101.725	0.249254	18.03	33.3333	5.46	4	8	0
127	2015	-0.6578	9.03995	11.3379	0	1	11.5203	14	33.1803	-3.9263	-9227.43	3.22878	16.21	33.3333	5.68	4	8	0
127	2016	14.9289	8.26285	13.3592	0	1	11.5135	15	29.5926	2.099	107.719	3.32091	18.03	33.3333	5.87	4	8	0
127	2017	16.6722	8.2054	14.8778	0	1	11.6007	16	39.9094	-6.4239	-1510.82	3.02	16.73	37.5	5.21	4	8	0
127	2018	60.4773	8.0267	21.7944	0	1	11.6837	17	36.8533	4.5527	122.17	3.05	16.73	33.3333	5.28	4	8	0
127	2019	29.8013	8.61045	25.5622	0	1	11.7974	18	43.133	7.1584	23.0802	2.58	16.73	33.3333	5.41	4	8	0
127	2020	17.5915	8.81565	30.56	0	1	11.6407	19	43.4588	-7.3893	-316.572	2.36	16.73	33.3333	5.54	4	8	0
127	2021	-1.2286	9.01135	31.9992	0	1	11.6875	20	46.4304	2.4305	101.614	1.59	16.73	42.8571	5.68	4	8	0
128	2012	38.2131	10.2725	67.2458	0	1	12.0057	10	64.0666	3.483	40.3	0	21.72	0	6.75	29	21	1
128	2013	29.6852	10.8312	67.1764	0	1	12.3321	11	72.3865	3.4962	-1.91427	0	21.72	33.3333	6.85	29	21	1
128	2014	10.1736	11.07	58.1196	0	1	12.51	12	74.5591	2.8355	3.79425	0	21.72	33.3333	7.24	29	21	1
128	2015	12.1437	11.8324	54.4345	1	0	12.6932	13	75.4826	4.1625	59.729	3.05312	21.72	42.8571	7.39	29	21	1
128	2016	12.288	10.6407	48.7883	1	0	12.9544	14	74.6473	9.7027	150.124	3.45115	21.72	50	7.76	29	21	1
128	2017	96.9551	12.9986	63.5712	1	0	13.4672	15	69.6445	9.3398	-30.1282	3.1679	23.06	44.4444	7.85	29	21	1
128	2018	30.1268	13.8587	61.6909	1	0	13.6026	16	68.0101	10.2247	13.303	3.41	21.07	33.3333	7.94	29	21	1
128	2019	-15.184	9.8606	38.7954	1	0	14.0327	17	77.5891	3.114	-61.5055	3.48	21.07	33.3333	8.08	29	21	1
128	2020	-22.5813	11.1157	25.1395	1	0	14.0182	18	77.8635	1.7351	-75.2906	3.71	21.07	37.5	8.23	29	21	1
128	2021	10.902	10.8119	28.2179	1	0	14.0037	19	77.3103	1.0706	-18.4508	4.58	21.07	33.3333	8.38	29	21	1
129	2012	22.4581	2.36005	77.8944	0	0	14.3779	11	52.114	3.1829	-37.5778	0	63.24	40	7.94	18	2	1
129	2013	-55.1477	1.29555	37.2412	0	0	14.3158	12	51.9502	0.1221	-286.997	0	63.24	36.3636	8.1	18	2	1
129	2014	-19.2794	0.86795	31.4467	0	0	14.2929	13	51.6124	-2.0342	-239.762	0	63.24	40	8.75	18	2	1
129	2015	-8.4446	2.06385	29.4766	0	0	14.2711	14	52.718	-0.9237	30.1542	0.113922	63.24	36.3636	9.12	18	2	1
129	2016	-8.5105	5.00945	31.5153	0	0	15.6327	15	61.1595	1.0027	96.7777	0.256319	79.38	36.3636	9.37	18	2	1
129	2017	-25.6075	2.37565	14.3831	0	0	15.7107	16	65.4512	-1.8257	-6846.52	0	79.38	40	8.89	18	2	1
129	2018	15.1501	6.93735	22.1032	0	0	16.3587	17	73.6019	2.5757	113.621	0.43	79.38	36.3636	9.14	18	2	1
129	2019	43.9655	7.6312	23.5755	0	0	16.4119	18	72.7808	4.1651	357.671	0.24	79.38	50	9.42	18	2	1
129	2020	9.1837	7.41245	24.9525	0	0	16.419	19	73.0785	4.0777	-1.79932	0.24	79.38	55.5556	9.7	18	2	1
129	2021	5.1307	5.9989	25.5224	0	0	16.4643	20	71.9185	2.9848	-49.9161	3.54	64.38	55.5556	10	18	2	1
130	2012	29.5184	7.66315	49.9914	1	0	13.9405	10	59.0758	6.2805	114.768	0	50.51	36.3636	4.94	19	29	1
130	2013	38.5742	8.72455	46.5997	1	0	14.319	11	68.3981	7.91	38.8645	0	50.51	36.3636	5.08	19	29	1
130	2014	26.6853	5.23905	41.1811	1	0	14.6676	12	78.013	2.5627	-95.4918	0.087913	50.51	40	4.39	19	29	1
130	2015	34.6782	0.5736	48.0148	1	0	14.6334	13	68.7154	-3.9088	-2568.83	0.178935	39.77	40	4.45	19	29	1
130	2016	19.2132	3.3641	58.2674	1	0	14.6301	14	68.4656	3.7078	102.345	0.100263	39.77	36.3636	4.81	19	29	1
130	2017	11.9136	1.98935	62.4118	1	0	14.8307	15	68.4501	-2.7962	-4089.51	0.0645071	36.86	36.3636	4.43	19	29	1
130	2018	7.5609	3.774	60.1778	1	0	14.8602	16	68.4747	3.6497	112.741	0.06	36.86	40	4.55	19	29	1
130	2019	2.9349	5.2793	58.8629	1	0	14.9324	17	59.961	5.4895	257.862	0.85	32.52	40	4.57	19	29	1
130	2020	15.0858	4.6459	61.6254	1	0	15.0467	18	58.6543	6.0701	9.01857	0.83	32.52	40	4.59	19	29	1
130	2021	8.2927	4.63635	62.3206	1	0	15.0722	19	60.0611	5.611	-8.80849	0.69	32.52	44.4444	4.61	19	29	1
131	2012	36.571	10.9342	26.0423	0	1	12.7757	10	64.0641	4.0065	70.5235	0	45.32	33.3333	3.83	19	19	1
131	2013	41.926	11.5405	29.2058	0	1	13.0321	11	47.9823	8.5091	102.128	4.13584	45.8	33.3333	3.91	19	19	1
131	2014	-3.2433	6.6783	24.9432	0	1	13.0454	12	47.0915	4.4107	-54.5722	4.72653	45.8	33.3333	4.28	19	19	1
131	2015	27.7938	4.4039	31.1538	1	0	13.0695	13	48.616	2.024	-97.1597	3.93307	45.8	33.3333	4.38	19	19	1
131	2016	-14.6457	1.4059	28.1354	1	0	12.9267	14	49.225	-5.963	-10677	2.16341	45.8	33.3333	5.15	19	19	1
131	2017	-55.9238	-5.10575	15.1513	1	0	12.6661	15	54.062	-16.8092	-328.704	3.02203	45.8	37.5	4.95	19	19	1
131	2018	-19.4146	-3.47045	14.9329	1	0	12.55	16	47.2265	5.1681	105.705	3.47	45.8	33.3333	5.14	19	19	1
131	2019	8.4875	1.27805	19.7831	1	0	12.2274	17	45.6908	-14.4246	-1297.34	3.72	45.8	33.3333	5.3	19	19	1
131	2020	15.9146	8.1505	28.954	1	0	12.1054	18	37.3179	2.8693	106.867	3.18	45.8	33.3333	5.46	19	19	1
131	2021	-45.1309	7.86955	17.8912	1	0	12.0108	19	28.6755	3.1912	152.746	2.26	45.8	33.3333	5.62	19	19	1
132	2012	12.5748	9.5508	34.9203	0	0	13.199	10	34.8614	6.0417	21.694	0	41.16	33.3333	7.94	27	2	1
132	2013	28.5424	9.8998	37.3281	0	0	13.4477	11	43.904	7.404	15.0045	0.609814	40.97	33.3333	8.1	28	2	1
132	2014	-15.7149	9.3393	26.7887	0	0	13.5427	12	39.0002	2.6569	-69.8131	1.02328	40.78	33.3333	8.75	28	2	1
132	2015	0.7788	8.4231	25.9791	0	0	13.5275	13	38.7118	1.8881	-35.7891	2.13003	40.78	33.3333	9.12	28	2	1
132	2016	7.9838	7.17525	27.7623	0	0	13.5584	14	43.2293	-1.4779	-379.589	2.47914	40.78	33.3333	9.37	28	2	1
132	2017	-9.554	8.84785	23.9081	0	0	13.6325	15	45.6296	2.5912	164.743	1.83519	40.78	33.3333	8.89	28	2	1
132	2018	4.3243	10.6477	22.0169	0	0	13.805	16	39.6827	2.2986	-13.2289	1.94	35.51	33.3333	9.14	28	2	1
132	2019	18.8324	10.0335	23.898	0	0	13.8173	17	41.9771	1.7903	-59.2333	3.73	35.51	33.3333	9.42	28	2	1
132	2020	8.4648	10.1121	26.0534	0	0	13.7896	18	44.7671	-2.3589	-739.787	3.81	35.51	33.3333	9.7	28	2	1
132	2021	-5.4188	11.2755	25.6431	0	0	13.7398	19	41.8859	3.0137	164.311	5.05	35.51	33.3333	10	28	2	1
133	2012	1.4252	8.541	43.9197	0	1	13.0073	10	63.3341	8.7661	555.028	0.380671	20.78	33.3333	7.73	16	5	1
133	2013	3.1266	7.1416	40.8481	0	1	13.1486	11	60.094	14.5865	118.312	1.1328	21.48	33.3333	7.88	16	5	1
133	2014	-2.5143	8.02465	38.9145	0	1	13.0581	12	54.2451	5.408	-77.5987	1.4938	21.99	33.3333	8.33	16	5	1
133	2015	-23.0761	9.31915	31.3352	0	1	13.1434	13	55.1685	4.6673	6.22686	1.56317	25.9	33.3333	8.64	16	5	1
133	2016	-9.5309	9.04365	26.9623	0	1	13.1643	14	57.0254	4.322	17.7065	2.08824	25.9	37.5	9.3	16	5	1
133	2017	5.6907	10.2738	29.1055	0	1	13.098	15	51.9717	4.7423	6.39699	2.18043	26.01	42.8571	9.68	16	5	1
133	2018	-14.5945	13.7286	25.807	0	1	13.0964	16	49.7365	5.3554	46.16	2.51	26.01	42.8571	9.86	16	5	1
133	2019	1.8731	12.2447	24.5367	0	1	13.2324	17	56.3213	3.8535	-26.0363	3.29	26.01	42.8571	10.2	16	5	1
133	2020	12.3845	14.2726	25.2295	0	1	13.2777	18	56.33	3.8672	-8.85088	3.25	25.96	60	10.56	16	5	1
133	2021	0.9021	15.3167	29.0697	0	1	12.9318	19	37.0008	3.3016	-43.6241	3.01	26.04	42.8571	10.92	16	5	1
134	2012	18.9122	6.6795	101.075	1	0	10.8595	10	8.654	5.7792	-21.289	0	39.34	33.3333	4.78	13	11	1
134	2013	11.3122	5.96565	105.21	1	0	10.971	11	15.9709	4.9211	-14.6095	1.45255	39.34	33.3333	4.94	13	11	1
134	2014	3.4803	4.7703	101.51	1	0	11.0024	12	21.2865	-0.6202	-106.207	1.78454	39.34	33.3333	5.94	13	11	1
134	2015	-1.5417	5.0476	97.2948	1	0	11.0255	13	19.4188	1.7805	751.002	1.27557	39.34	33.3333	6.12	13	11	1
134	2016	21.053	5.04735	114.401	1	0	11.0589	14	20.966	2.279	11.5521	0.972248	39.34	42.8571	6.16	13	11	1
134	2017	-44.5067	6.046	64.032	1	0	11.0145	15	20.6367	-3.3927	-315.324	0.682284	39.34	42.8571	6	13	11	1
134	2018	30.7663	7.49905	81.8033	1	0	11.1016	16	21.7935	6.024	253.311	1.17	39.34	42.8571	6.14	13	11	1
134	2019	48.2219	5.5821	112.77	1	0	11.157	17	20.967	7.7215	-2.55791	0.93	39.34	42.8571	6.34	13	11	1
134	2020	10.4395	3.3654	121.82	1	0	11.1455	18	24.0101	-0.8891	-105.415	0.59	39.34	42.8571	6.54	13	11	1
134	2021	27.5547	4.51415	150.899	1	0	11.2132	19	21.9844	5.7327	1317.55	0.53	39.34	42.8571	6.75	13	11	1
135	2012	38.3746	16.0859	32.5626	1	0	12.7175	10	44.658	11.7508	23.8372	0	41.31	33.3333	5.5	25	12	1
135	2013	8.7809	15.9928	32.0027	1	0	12.8117	11	30.3962	8.8774	-26.2341	2.41842	37.79	33.3333	5.7	25	12	1
135	2014	-20.3219	15.8557	23.4965	1	0	12.8915	12	33.784	5.1938	-17.6584	1.97861	37.79	33.3333	6.21	25	12	1
135	2015	1.3131	16.9199	22.3247	1	0	12.9416	13	34.8589	2.8346	-62.19	6.29637	37.4	33.3333	6.58	25	12	0
135	2016	32.4047	16.1458	27.0743	1	0	13.0586	14	38.4425	5.3846	120.698	7.97	32.36	33.3333	7.16	25	12	0
135	2017	11.3127	15.7485	27.5288	1	0	13.1234	15	39.7927	4.5286	-19.6669	5.34	32.36	42.8571	7.35	25	12	1
135	2018	26.4986	16.0084	31.8113	1	0	13.2334	16	41.7369	5.8954	24.5181	5.65	32.36	33.3333	7.47	25	12	1
135	2019	35.213	16.4774	32.1591	1	0	13.6621	17	37.9837	5.8937	-0.275916	4.83	28.68	33.3333	7.78	25	12	1
135	2020	16.79	17.0391	30.6828	1	0	13.6844	18	33.8571	4.1429	-27.8007	4.7	28.68	33.3333	8.11	25	12	1
135	2021	4.3458	17.0016	30.2306	1	0	13.7759	19	34.973	6.206	75.629	5.7	25.67	33.3333	8.45	25	12	1
136	2012	1.188	45.5571	34.75	1	0	12.066	10	20.6414	10.5963	8.28542	0	40.35	57.1429	5.47	14	13	0
136	2013	2.4426	40.208	33.1307	1	0	12.0998	11	19.3524	12.7264	20.9147	1.82106	40.35	40	5.68	14	13	0
136	2014	-9.3399	44.5335	29.202	1	0	12.1231	12	20.2921	7.0627	-38.9526	1.58652	40.35	33.3333	5.7	14	13	0
136	2015	16.2535	45.5751	33.034	1	0	12.1501	13	18.443	14.1671	73.2531	2.75928	40.35	33.3333	5.84	14	13	0
136	2016	15.9679	43.2475	35.3571	1	0	12.2781	14	25.1309	14.4314	-5.76383	2.76572	40.35	33.3333	6.78	14	13	0
136	2017	9.2671	43.7648	14.4902	1	0	13.0105	15	15.2761	16.3047	208.833	2.49869	42.33	40	7.09	14	13	0
136	2018	206.8	42.6034	29.5289	1	0	13.0811	16	13.7648	16.085	-54.8859	3.07	42.33	37.5	7.07	14	13	0
136	2019	42.0157	55.272	36.2049	1	0	13.2834	17	23.3379	15.3543	-23.0787	2.93	42.33	33.3333	7.33	14	13	0
136	2020	-16.7255	52.2925	28.9836	1	0	13.1708	18	17.8599	6.9916	-43.9208	2.42	42.33	37.5	7.6	14	13	0
136	2021	0.6826	51.0109	31.9094	1	0	13.1031	19	18.614	5.1433	-44.2494	2.74	42.33	37.5	7.88	14	13	0
137	2012	10.8228	4.05825	43.8664	1	0	12.7788	10	54.0054	2.2678	-57.109	0.363689	40.11	42.8571	5.61	14	16	1
137	2013	-4.883	4.193	43.7969	1	0	12.7221	11	50.5699	2.7102	81.7744	0.215037	40.11	42.8571	5.8	14	16	1
137	2014	13.2705	4.495	53.4944	1	0	12.6227	12	45.5937	3.0854	-26.063	0.357544	40.11	42.8571	5.68	13	16	1
137	2015	18.2289	4.55095	63.3588	1	0	12.7159	13	49.1433	4.4559	74.4588	0.536497	40.11	42.8571	5.83	13	16	1
137	2016	0.2731	4.7924	55.8141	1	0	12.8792	14	40.2611	3.7785	45.8165	0.619301	38.01	42.8571	6.74	13	16	1
137	2017	0.7878	5.7489	46.1815	1	0	13.1079	15	46.7764	5.3139	90.7952	0.67	38.01	42.8571	6.82	13	16	1
137	2018	-36.3248	13.6	10.7819	1	0	14.5161	16	22.986	1.9985	55.1679	0.82	33.44	42.8571	7.04	13	16	1
137	2019	121.237	17.269	14.3993	1	0	14.5584	17	23.5712	5.1471	143.359	1.56	33.44	42.8571	7.28	13	16	1
137	2020	3.0493	17.9433	13.7873	1	0	14.6649	18	30.1867	5.0991	4.06618	3.14	33.44	42.8571	7.52	13	16	1
137	2021	17.7875	14.6617	15.1098	1	0	14.6933	19	32.0549	3.1645	-55.8651	3.85	29.9	42.8571	7.77	13	16	1
138	2012	-10.0472	46.2137	37.8714	1	0	13.3198	10	26.7173	17.3591	25.4032	0	63.59	30	7.73	14	5	1
138	2013	26.5757	45.3989	40.9605	1	0	13.5409	11	36.1687	13.6037	-25.04	1.63918	63.59	36.3636	7.88	14	5	1
138	2014	24.7208	46.5246	43.122	1	0	13.6661	12	35.2553	15.6351	6.34049	1.86327	63.59	36.3636	8.33	14	5	1
138	2015	12.3589	45.6441	41.9851	1	0	13.8395	13	37.8957	15.1218	-0.759807	2.39439	63.59	36.3636	8.64	14	5	1
138	2016	-0.2289	47.2549	35.3968	1	0	13.8801	14	34.4205	12.0787	-5.36258	2.57639	63.59	36.3636	9.3	14	5	1
138	2017	8.57	47.5333	35.4188	1	0	13.9994	15	36.1513	13.5324	9.50788	3.21579	63.59	36.3636	9.68	14	5	1
138	2018	13.6899	49.5395	35.7069	1	0	14.1194	16	35.6441	11.4897	-16.6601	3.08	63.6	36.3636	9.86	14	5	1
138	2019	23.8061	53.7879	37.9466	1	0	14.2977	17	37.4845	10.3292	-11.2896	3.12	63.6	36.3636	10.2	14	5	1
138	2020	20.754	58.5951	39.7982	1	0	14.405	18	38.0558	10.0107	-7.922	2.93	63.6	36.3636	10.56	14	5	1
138	2021	9.4891	55.8503	39.1128	1	0	14.5138	19	35.9223	13.3755	32.4651	3.71	63.6	36.3636	10.92	14	5	1
139	2012	13.1371	10.0201	67.9315	0	0	12.7289	13	36.61	14.0038	-19.4366	0.545592	22.54	36.3636	6.22	23	31	0
139	2013	16.2725	9.5162	63.998	0	0	12.8717	14	47.5279	11.5827	-14.2073	1.22546	22.54	36.3636	6.32	23	31	0
139	2014	-7.5308	10.0297	50.8635	0	0	13.0345	15	34.9727	10.7162	2.57407	1.1832	19.4	36.3636	6.94	23	31	0
139	2015	2.3891	10.3909	46.7242	0	0	13.0978	16	32.4185	9.0473	-9.36176	1.49431	20.1	36.3636	7.22	23	31	0
139	2016	1.6795	11.3246	43.1731	0	0	13.2694	17	36.3326	10.4673	31.3248	1.63689	20.1	30	7.8	23	31	0
139	2017	1.9607	11.289	38.7252	0	0	13.3839	18	36.8849	9.5859	2.26281	1.61943	20.1	30	7.69	23	31	0
139	2018	0.7927	11.9157	37.1917	0	0	13.3537	19	36.0017	7.8029	-20.317	1.83	20.1	33.3333	8.15	23	31	0
139	2019	10.1336	10.6607	39.8097	0	0	13.4489	20	39.629	7.2023	-14.1063	2.23	20.1	33.3333	8.47	23	31	0
139	2020	15.2406	10.8348	40.2036	0	0	13.6246	21	44.8858	7.5546	7.10449	3.01	20.1	33.3333	8.79	23	31	0
139	2021	-3.3595	11.5867	35.3728	0	0	13.6423	22	43.8047	7.2714	15.5022	2.68	20.1	33.3333	9.14	23	31	0
140	2012	31.1219	22.4879	56.9904	0	1	12.0984	6	33.2294	21.1707	14.3646	2.04915	28.49	33.3333	8.18	27	30	0
140	2013	5.7062	21.4181	47.6979	0	1	12.3492	7	26.1903	13.1217	-27.4907	2.17637	28.52	33.3333	8.31	27	30	0
140	2014	-4.0323	22.3382	40.053	0	1	12.385	8	29.3275	9.8905	-10.3982	2.37962	30.52	33.3333	9.28	5	30	0
140	2015	-4.5087	24.0561	40.2924	0	1	12.2417	9	15.0952	13.1924	28.5318	2.5083	30.52	33.3333	9.37	5	30	0
140	2016	4.3206	24.5177	44.5739	0	1	12.2696	10	15.1311	14.6702	6.18059	2.15	30.84	33.3333	9.73	5	30	0
140	2017	1.3572	25.1312	44.3362	0	1	12.2798	11	13.3027	14.7893	4.58095	2.43	30.84	33.3333	10	5	30	0
140	2018	16.0209	26.0782	45.6481	0	1	12.4968	12	15.5509	16.9678	8.7651	2.92	29.47	36.3636	9.97	5	30	0
140	2019	20.7216	25.8434	46.5939	0	1	12.6224	13	17.8572	17.1316	8.02269	3.36	29.47	36.3636	10.29	5	30	0
140	2020	3.3225	25.2606	44.28	0	1	12.6675	14	22.3818	13.1327	-22.615	4.3	30.27	36.3636	10.62	5	30	0
140	2021	0.7714	24.5218	41.6723	0	1	12.7584	15	27.0035	10.6569	-14.0019	4.17	30.69	33.3333	10.96	5	30	0
141	2012	52.214	13.4367	32.5441	0	1	12.0522	6	76.2261	8.9046	809.16	0	31.56	33.3333	8.18	22	30	0
141	2013	141.243	17.1859	53.9427	0	1	12.5046	7	53.7408	21.8955	69.0953	2.1057	29.998	33.3333	8.31	22	30	0
141	2014	-68.7207	13.761	15.3712	1	0	12.306	8	54.0123	-7.9094	-264.642	2.06611	30	33.3333	9.28	22	30	0
141	2015	1.1816	8.90705	17.9936	1	0	12.213	9	59.5124	-8.7263	1.06286	7.12883	17.42	33.3333	9.37	22	30	0
141	2016	21.1896	10.5308	24.9831	1	0	12.0235	10	48.86	5.1487	103.906	5.56162	30	33.3333	9.73	22	30	0
141	2017	-27.7794	14.7771	20.6842	1	0	11.9587	11	43.8473	1.9149	101.82	3.89166	30.16	33.3333	10	22	30	0
141	2018	7.0945	17.5004	22.4697	1	0	11.9948	12	41.9551	4.1205	283.064	3.55	30.16	33.3333	9.97	22	30	0
141	2019	36.2495	16.3691	28.4923	1	0	12.0908	13	42.375	5.7383	20.2107	3.84	30.16	33.3333	10.29	22	30	0
141	2020	5.6772	12.2134	27.5809	1	0	12.1668	14	46.119	0.7917	-93.2771	3.87	31.16	33.3333	10.62	22	30	0
141	2021	-13.8366	10.9283	24.2059	1	0	12.0537	15	46.5939	-6.395	-2225.41	4.61	31.16	33.3333	10.96	22	30	0
142	2012	3.3697	39.1865	28.866	0	0	12.4591	6	6.6022	35.3714	-10.581	3.32863	17.83	33.3333	6.08	14	10	0
142	2013	-23.7968	38.4295	19.0375	0	0	12.519	7	5.6303	16.7895	-27.2336	4.44965	17.83	33.3333	6.19	14	10	0
142	2014	1.1509	33.9447	17.8166	0	0	12.599	8	4.45	12.3801	-19.4716	4.59789	17.83	42.8571	6.34	14	10	0
142	2015	14.9262	31.5301	17.8088	0	0	12.8058	9	9.1277	16.1536	31.7695	6.5607	17.68	42.8571	6.51	14	10	0
142	2016	11.2629	32.8312	17.6443	0	0	12.8399	10	3.5467	16.3983	1.79405	5.35	17.67	42.8571	6.85	14	10	0
142	2017	18.3577	29.6602	19.7561	0	0	12.9046	11	3.4094	16.5505	-8.70572	4.51	17.84	42.8571	7.05	14	10	0
142	2018	31.4525	32.0365	23.1588	0	0	13.0499	12	4.6243	20.4846	0.825151	4.72	17.84	42.8571	7.1	14	10	0
142	2019	22.4073	36.8605	24.7686	0	0	13.1653	13	7.2278	18.5592	-14.8814	5.1	17.94	42.8571	7.27	14	10	0
142	2020	35.8386	40.8489	28.258	0	0	13.3837	14	11.096	23.7379	10.7911	5.52	17.96	42.8571	7.44	14	10	0
142	2021	15.0158	39.5097	27.1002	0	0	13.5389	15	9.2211	22.9293	-0.88299	4.81	17.86	42.8571	7.62	14	10	0
143	2012	75.4783	12.4322	26.6403	0	1	12.4478	6	71.5498	5.8191	654.943	0.524918	21.11	33.3333	8.59	21	15	0
143	2013	43.9177	12.866	28.2935	0	1	12.6154	7	75.7763	4.161	-64.2847	0.854541	21.11	33.3333	9.18	21	15	0
143	2014	11.2991	11.8474	28.061	0	1	12.6846	8	76.7271	4.5514	-22.4514	0.834513	21.11	33.3333	9.94	21	15	0
143	2015	1.6309	11.5108	24.9508	0	1	12.8793	9	61.6131	3.3027	0.970874	2.4679	17.65	33.3333	9.86	21	15	0
143	2016	1.9615	12.522	23.3045	0	1	12.8721	10	58.9513	3.9473	151.327	3.08146	17.65	33.3333	9.64	21	15	0
143	2017	12.4474	13.2959	26.1498	0	1	13.0372	11	56.4555	4.1311	5.89563	3.19285	15.53	33.3333	9.3	21	15	0
143	2018	12.0469	13.4138	26.4105	0	1	13.0853	12	55.0989	3.5525	-26.5869	2.42	16.84	33.3333	9.26	21	15	0
143	2019	0.8842	14.6111	24.7621	0	1	13.1847	13	58.271	3.46	-6.37795	3.35	16.84	33.3333	9.46	21	15	0
143	2020	42.4853	11.8194	31.3539	0	1	13.3111	14	58.5447	4.0747	5.75063	3.74	16.84	37.5	9.67	21	15	0
143	2021	-9.8548	11.3437	27.022	0	1	13.2825	15	64.2903	2.2754	-53.6659	3.88	16.84	33.3333	9.88	21	15	0
144	2012	61.9474	12.4024	44.8554	0	1	13.1658	6	62.2585	8.754	-16.0195	2.33651	48.34	33.3333	8.18	21	30	0
144	2013	36.3238	12.4375	40.0514	0	1	13.5308	7	58.9502	6.7814	-24.8178	2.85609	42.96	33.3333	8.31	21	30	0
144	2014	50.4589	10.4324	43.5114	0	1	13.8264	8	65.5549	6.4001	-19.7037	3.70783	42.96	33.3333	9.28	21	30	0
144	2015	-14.6796	9.5548	33.4751	0	1	13.7639	9	63.982	4.5405	-44.4582	2.57177	42.68	33.3333	9.37	21	30	0
144	2016	2.0838	10.361	33.6917	0	1	13.8545	10	66.0421	3.3126	-38.5193	2.23	32.05	33.3333	9.73	21	30	0
144	2017	-11.2489	11.5411	28.7331	0	1	13.8502	11	63.9648	2.6536	-27.4807	2.29	32.05	33.3333	10	21	30	0
144	2018	-0.4893	11.9207	26.8383	0	1	13.9792	12	61.5795	2.8176	19.1373	3.61	29.48	33.3333	9.97	21	30	0
144	2019	41.9981	10.9019	32.78	0	1	14.1426	13	67.9482	2.6647	-28.2087	3.75	29.48	33.3333	10.29	21	30	0
144	2020	13.55	8.35775	39.333	0	1	13.8431	14	79.3523	-16.429	-2580.72	3.21	29.48	33.3333	10.62	21	30	0
144	2021	-3.1508	11.414	48.4715	0	1	13.6761	15	74.5979	3.2907	101.027	3.71	29.48	33.3333	10.96	21	30	0
145	2012	44.0703	18.8616	36.7762	0	1	11.6884	6	54.447	13.1651	4.18172	0	21.13	33.3333	8.18	9	30	0
145	2013	17.2799	19.6427	34.3427	0	1	12.0183	7	31.7605	12.3213	-1.46338	3.31937	17.6	33.3333	8.31	9	30	0
145	2014	-10.1723	18.2789	27.0003	0	1	11.99	8	25.8718	7.4702	-17.2274	4.59512	17.6	33.3333	9.28	9	30	0
145	2015	13.4176	17.0195	30.5522	0	1	12.014	9	27.6034	2.0102	-93.9501	5.39405	17.6	50	9.37	9	30	0
145	2016	-4.8049	16.6014	29.3481	0	1	11.974	10	21.5853	4.2603	679.104	4.88611	17.59	37.5	9.73	9	30	0
145	2017	-4.3158	16.4244	28.3142	0	1	11.9977	11	23.1634	2.2179	-42.2843	5.76	17.59	33.3333	10	9	30	0
145	2018	5.61	16.4596	28.4574	0	1	12.0717	12	27.6121	1.8747	-38.2091	7.62	17.59	42.8571	9.97	9	30	0
145	2019	9.1049	14.8187	29.6712	0	1	12.0881	13	26.9959	3.1582	112.512	7.67	17.59	33.3333	10.29	9	30	0
145	2020	9.7168	13.9907	31.5072	0	1	12.1349	14	28.2503	2.9019	-15.6838	6.87	17.59	33.3333	10.62	9	30	0
145	2021	2.1262	15.0922	31.6237	0	1	12.1236	15	23.8061	4.6396	74.6529	6.99	17.59	37.5	10.96	9	30	0
146	2012	21.0338	12.0164	61.9521	0	1	11.6118	6	30.1717	13.5964	-1.88149	4.96299	33.58	30	6.12	16	1	0
146	2013	18.544	12.2434	63.1437	0	1	11.7858	7	34.0746	14.2291	2.12668	3.59024	33.58	36.3636	6.42	16	1	0
146	2014	0.5239	13.2087	48.9314	0	1	12.1181	8	22.7799	13.1757	21.3328	3.81409	28.3	36.3636	6.25	16	1	0
146	2015	6.4066	12.2316	43.9963	0	1	12.1521	9	20.5101	10.3506	-8.40245	4.28105	28.3	36.3636	6.5	16	1	0
146	2016	3.089	11.6617	43.7692	0	1	12.189	10	20.6241	8.7684	-15.2577	4.45	28.3	36.3636	7.4	16	1	0
146	2017	6.9175	12.8924	44.6722	0	1	12.2445	11	21.4431	10.102	11.0771	5.1	28.46	40	6.98	16	1	0
146	2018	2.9902	14.0086	44.2882	0	1	12.3358	12	22.8892	10.7295	6.65577	5.14	30.61	35.7143	7.09	16	1	0
146	2019	5.4642	13.5506	43.4935	0	1	12.3889	13	25.191	10.275	-3.46293	5.18	31.7	35.7143	7.26	16	1	0
146	2020	16.1348	13.0923	47.7867	0	1	12.4439	14	26.1647	10.6281	-6.028	5.12	31.7	35.7143	7.44	16	1	0
146	2021	11.4677	14.3007	51.7086	0	1	12.4474	15	25.5583	12.1449	6.75048	4.27	31.7	35.7143	7.62	16	1	0
147	2012	11.4922	17.7012	44.4396	1	0	11.5431	6	34.0397	4.3942	-4.6878	5.02374	29.62	33.3333	7.73	27	5	1
147	2013	9.5811	18.0258	42.6929	1	0	11.6813	7	45.3622	4.7249	-9.87239	5.92222	29.62	33.3333	7.88	27	5	1
147	2014	10.7122	16.6533	41.8077	1	0	11.7906	8	48.227	3.6956	-3.26975	6.89997	29.62	45.4545	8.33	25	5	1
147	2015	12.9935	15.3483	43.1493	1	0	11.8632	9	49.7801	3.8543	-6.4567	1.74775	29.62	45.4545	8.64	25	5	1
147	2016	10.1673	15.8527	43.4761	1	0	11.9679	10	51.9783	4.5968	42.4168	8.03	29.11	45.4545	9.3	25	5	1
147	2017	11.8357	15.7263	46.6171	1	0	11.9488	11	46.6703	5.0231	6.91243	7.11	29.12	45.4545	9.68	25	5	1
147	2018	3.9893	16.7511	48.2459	1	0	11.9767	12	42.1909	5.9071	19.5134	7.99	29.13	45.4545	9.86	25	5	1
147	2019	-20.508	15.7315	38.3856	1	0	11.9522	13	39.0939	2.281	-45.9821	8.48	29.13	45.4545	10.2	25	5	1
147	2020	-3.1179	16.62	36.5343	1	0	12.0128	14	40.7588	2.5739	7.08544	10	29.13	45.4545	10.56	25	5	1
147	2021	2.2561	16.1339	31.9762	1	0	12.2538	15	33.2927	1.4813	-0.216598	9.51	29.38	33.3333	10.92	25	5	1
148	2012	18.7299	22.1711	34.318	0	1	11.4607	6	66.2722	3.3627	174.843	2.18842	29.73	33.3333	8.18	14	30	0
148	2013	12.4738	17.6707	33.6607	0	1	11.689	7	35.7544	5.2742	99.7614	2.3643	23.9	33.3333	8.31	14	30	0
148	2014	20.832	25.8076	34.9122	0	1	11.776	8	40.6155	3.8663	-9.96612	2.26207	23.9	33.3333	9.28	14	30	0
148	2015	13.6249	31.0269	37.6446	0	1	11.7941	9	38.2486	6.1746	78.7683	4.4045	23.9	33.3333	9.37	14	30	0
148	2016	26.792	35.91	37.0084	0	1	12.2379	10	32.263	7.344	31.2446	4.39	21.08	33.3333	9.73	14	30	0
148	2017	14.5853	38.1902	28.8568	0	1	12.5913	11	23.1094	7.6073	35.0387	4.36	21.08	33.3333	10	14	30	0
148	2018	32.4762	40.6936	30.6644	0	1	12.704	12	26.2634	7.8207	-7.43605	5.26	23.16	33.3333	9.97	14	30	0
148	2019	18.3211	44.7665	27.5995	0	1	13.103	13	19.1361	8.4604	11.0749	5.88	20.11	37.5	10.29	14	30	0
148	2020	32.6595	51.1191	30.3177	0	1	13.1207	14	28.4143	8.4591	4.86982	7.4	20.55	33.3333	10.62	14	30	0
148	2021	23.8767	50.9273	34.9248	0	1	13.2402	15	34.0328	11.4271	13.4215	8.22	20.55	33.3333	10.96	14	30	0
149	2012	25.776	35.6953	39.5351	1	0	11.5963	6	14.3136	27.0213	-12.182	3.38834	7.93	33.3333	8.79	14	24	0
149	2013	11.8486	33.169	38.8991	1	0	11.6967	7	14.6361	24.2348	-10.5321	2.91571	7.93	37.5	8.89	14	24	0
149	2014	15.9964	32.3077	41.4389	1	0	11.764	8	15.4845	23.2554	-7.51531	3.33843	7.93	42.8571	8.7	14	24	0
149	2015	9.9393	30.9825	42.6707	1	0	11.8279	9	11.8289	26.1166	8.27089	3.88843	7.93	42.8571	8.94	14	24	0
149	2016	9.2828	28.5978	44.1913	1	0	11.8699	10	11.2934	24.576	-8.89931	3.95	15.35	40	9.77	14	24	0
149	2017	-5.0992	28.4404	33.63	1	0	12.2412	11	16.7006	13.6169	-26.3193	4.38	18.7	50	9.73	14	24	0
149	2018	20.842	28.6705	32.3916	1	0	12.3559	12	18.1848	12.0579	-8.97826	5.34	18.7	50	9.93	14	24	0
149	2019	14.1368	27.8783	32.2278	1	0	12.5119	13	23.4378	10.1089	-15.9569	5.03	18.7	57.1429	10.18	14	24	0
149	2020	24.8475	28.0457	32.5733	1	0	12.7668	14	30.6455	9.7677	-10.7158	4.3	18.61	57.1429	10.45	14	24	0
149	2021	21.3172	30.3471	34.0649	1	0	12.8226	15	27.3789	9.7585	-8.69418	4.53	18.63	50	10.71	14	24	0
150	2012	15.9266	25.2724	19.4105	1	0	12.1462	6	16.2801	8.1553	13.7255	8.19744	41.65	36.3636	3.53	25	7	1
150	2013	26.9649	23.9781	23.068	1	0	12.1785	7	12.987	8.7302	-8.32135	9.32401	41.65	44.4444	3.59	25	7	1
150	2014	27.1993	22.8186	26.9351	1	0	12.305	8	17.4299	8.8565	-12.781	8.74707	41.65	44.4444	4.33	25	7	1
150	2015	25.2868	22.5448	29.8226	1	0	12.4216	9	20.026	8.6799	-14.4533	9.25131	41.65	44.4444	4.49	25	7	1
150	2016	17.0332	21.1396	30.7797	1	0	12.554	10	24.64	8.8873	0.160914	9.58	41.65	44.4444	4.81	25	7	1
150	2017	16.7729	19.3584	31.4785	1	0	12.6862	11	27.8335	9.4146	4.15963	9.12	41.65	37.5	4.52	25	7	1
150	2018	20.4421	19.1336	33.0589	1	0	12.8253	12	30.3638	9.0695	-5.90842	8.79	41.65	33.3333	4.85	25	7	1
150	2019	15.7651	19.997	32.8009	1	0	12.9927	13	35.5667	9.2323	2.25398	9.47	41.65	33.3333	4.93	25	7	1
150	2020	8.4972	20.2286	31.6766	1	0	13.0651	14	32.5239	9.4537	7.76985	9.08	41.65	37.5	5.02	25	7	1
150	2021	24.6862	18.8142	34.83	1	0	13.2346	15	34.2624	9.5919	-8.93297	10.64	41.65	33.3333	5.1	25	7	1
151	2012	25.1032	12.2375	34.1467	0	1	11.2297	6	25.3751	6.5397	12.8409	3.64627	33.84	33.3333	6.75	28	21	0
151	2013	32.8358	12.456	41.7513	0	1	11.2897	7	23.3914	8.8804	6.81629	3.10476	33.84	33.3333	6.85	28	21	0
151	2014	0.7357	12.8212	38.9114	0	1	11.3858	8	23.9667	8.1612	1.49826	3.43586	34.75	37.5	7.24	28	21	0
151	2015	11.4207	12.3702	37.9269	1	0	11.5522	9	32.0544	5.5777	-37.173	4.51682	34.75	33.3333	7.39	28	21	0
151	2016	12.2633	12.8699	27.1887	1	0	12.1984	10	20.8234	7.5973	92.2094	3.91	22.39	33.3333	7.76	28	21	0
151	2017	2.7261	12.9063	21.2122	1	0	12.2161	11	19.0978	4.4055	-21.3115	3.93	22.39	33.3333	7.85	28	21	0
151	2018	40.9742	14.1114	25.1892	1	0	12.532	12	18.8393	5.2164	-9.07538	5.33	25.07	33.3333	7.94	28	21	0
151	2019	24.4682	13.9703	26.2359	1	0	12.594	13	20.2997	5.1508	-4.14319	3.89	27.95	33.3333	8.08	28	21	0
151	2020	13.1087	12.9973	28.151	1	0	12.6361	14	18.9776	5.8851	10.2808	4.27	32	33.3333	8.23	28	21	0
151	2021	-5.2279	13.5054	26.907	1	0	12.5712	15	19.0681	-3.1969	-182.576	4.26	34	33.3333	8.38	28	21	0
152	2012	-0.6022	27.3609	24.1489	0	0	12.9254	6	24.6733	17.6332	-33.7991	6.69026	18.12	42.8571	8.79	24	24	0
152	2013	4.9339	25.8112	25.4768	0	0	12.8458	7	25.553	4.4363	-72.5522	7.4056	18.12	42.8571	8.89	24	24	0
152	2014	46.7994	27.814	36.0983	0	0	12.9814	8	30.1714	8.1421	16.1927	7.44827	18.52	42.8571	8.7	24	24	0
152	2015	17.0775	27.0263	36.8264	0	0	13.1209	9	31.1416	9.6634	20.0535	6.38229	18.52	42.8571	8.94	24	24	0
152	2016	8.4397	24.9649	35.7632	0	0	13.2057	10	30.6745	10.6664	14.4826	7.09	18.36	42.8571	9.77	24	24	0
152	2017	8.8828	23.2533	34.9262	0	0	13.3363	11	33.5835	8.254	-21.886	7.99	18.2	42.8571	9.73	24	24	0
152	2018	10.1643	23.9958	35.3535	0	0	13.3786	12	32.6221	7.4108	-14.8872	6.89	18.02	42.8571	9.93	24	24	0
152	2019	2.0677	22.6474	34.4481	0	0	13.4284	13	33.5728	4.3758	-32.3927	7.69	17.99	42.8571	10.18	24	24	0
152	2020	6.9376	21.2561	33.9707	0	0	13.5383	14	37.8972	4.2134	-0.860714	8.01	17.29	42.8571	10.45	24	24	0
152	2021	32.7357	19.9157	39.3915	0	0	13.6928	15	41.2307	7.5901	47.5606	7.35	17.29	42.8571	10.71	24	24	0
153	2012	10.5946	28.1446	49.2149	0	0	12.4032	6	31.66	14.7503	20.3658	3.05486	40.71	44.4444	6.72	5	3	0
153	2013	32.8894	27.2812	52.483	0	0	12.6739	7	36.062	17.7933	7.93049	2.93644	40.71	44.4444	6.91	5	3	0
153	2014	19.0512	29.3012	40.4558	0	0	13.2247	8	21.6693	16.8025	14.6202	3.05597	34.29	44.4444	7.33	5	3	0
153	2015	-20.233	31.3743	22.9797	0	0	13.4368	9	32.247	7.0977	-16.3649	3.09187	34.29	44.4444	7.47	5	3	0
153	2016	-13.7897	31.805	17.9192	0	0	13.4468	10	29.3625	4.0576	-9.53557	3.92	34.29	44.4444	8.09	5	3	0
153	2017	3.9913	31.2446	17.8945	0	0	13.5141	11	31.4665	2.5286	-8.51181	3.45	34.29	44.4444	8.96	5	3	0
153	2018	6.1587	30.8141	17.7749	0	0	13.5823	12	33.6339	4.2681	-6.63335	3.27	34.29	44.4444	9.15	5	3	0
153	2019	16.8696	27.7836	19.241	0	0	13.6627	13	35.5939	4.2269	5.79532	2.8	34.29	44.4444	9.5	5	3	0
153	2020	14.0082	29.7537	21.0165	0	0	13.6638	14	32.4573	5.1645	-6.84396	2.34	34.29	44.4444	9.87	5	3	0
153	2021	3.0186	34.0643	20.8678	0	0	13.7355	15	34.3818	4.3755	-5.89189	1.5	34.29	44.4444	10.26	5	3	0
154	2012	15.7592	38.594	29.9535	1	0	11.118	6	28.4102	11.7812	5.38486	8.89947	19.17	33.3333	7.73	14	5	0
154	2013	23.6758	37.6115	31.9153	1	0	11.2712	7	29.4373	11.4137	-6.73976	11.6237	19.17	33.3333	7.88	14	5	0
154	2014	27.3476	39.1026	34.8471	1	0	11.4211	8	31.3584	11.8926	0.385767	12.6591	19.17	33.3333	8.33	14	5	0
154	2015	46.6249	33.9742	41.8769	1	0	11.6572	9	34.3742	17.6943	8.66232	11.4769	20.17	33.3333	8.64	14	5	0
154	2016	27.1288	28.7319	40.1093	1	0	11.9768	10	42.4825	15.4037	-8.91235	8.52	20.17	33.3333	9.3	14	5	0
154	2017	35.7395	26.6377	32.3592	1	0	12.6254	11	36.2302	6.7978	-45.3105	10.16	16.63	37.5	9.68	14	5	0
154	2018	9.3751	30.6776	22.9826	1	0	12.9335	12	38.3239	5.2247	5.52912	7.71	16.63	33.3333	9.86	14	5	0
154	2019	-4.3491	30.4714	18.0846	1	0	13.048	13	43.0893	3.0484	-26.0619	9.38	16.63	33.3333	10.2	14	5	0
154	2020	-4.1341	27.8448	18.3174	1	0	12.8113	14	39.9304	3.2551	-6.11701	10.7	16.63	33.3333	10.56	14	5	0
154	2021	-25.729	33.7433	15.6485	1	0	12.7831	15	41.3891	1.3632	-173.398	8.34	16.63	33.3333	10.92	14	5	0
155	2012	39.6997	19.1784	19.1649	0	1	12.0454	6	40.3202	9.5329	-9.00439	3.82451	21.35	33.3333	7.73	22	5	0
155	2013	26.9627	20.9535	18.2445	0	1	12.3884	7	49.6218	10.5059	5.6414	3.43229	21.35	33.3333	7.88	22	5	0
155	2014	7.412	19.2428	15.8257	0	1	12.5046	8	48.9732	7.517	-26.7703	3.70285	20.47	33.3333	8.33	22	5	0
155	2015	16.0511	19.2407	16.9795	0	1	12.5484	9	37.09	8.6228	29.1749	3.38746	18.01	37.5	8.64	22	5	0
155	2016	18.4185	18.5479	16.2864	0	1	12.895	10	27.5005	7.0026	-22.7038	3.75	15.06	33.3333	9.3	22	5	0
155	2017	-7.4558	15.3194	12.401	0	1	12.9875	11	29.1431	4.6065	-8.3802	3.38	18.24	33.3333	9.68	22	5	0
155	2018	-17.1777	15.3445	9.46319	0	1	13.0723	12	35.4222	2.6552	-59.4392	3.66	18.24	33.3333	9.86	22	5	0
155	2019	41.184	19.902	10.3493	0	1	13.461	13	51.6495	4.2554	108.367	4.83	18.24	33.3333	10.2	22	5	0
155	2020	21.4085	19.0717	10.471	0	1	13.4736	14	50.659	4.2708	-9.7956	4.43	18.45	33.3333	10.56	22	5	0
155	2021	0.3208	17.945	11.4586	0	1	13.2617	15	37.1676	3.9179	-19.7582	5.5	18.18	33.3333	10.92	22	5	0
156	2012	36.6006	21.3413	78.6733	0	1	12.8816	6	30.3699	14.3122	-8.75443	0.304377	51.31	33.3333	8.18	28	30	0
156	2013	26.7444	21.1157	86.1639	0	1	12.9928	7	29.5523	14.7121	-6.46607	0.632187	71.31	33.3333	8.31	28	30	0
156	2014	-3.3147	22.5866	74.2104	0	1	13.1144	8	31.5644	12.4214	1.43881	0.764961	71.31	33.3333	9.28	28	30	0
156	2015	21.6822	21.7968	78.9141	0	1	13.2599	9	34.938	13.4848	2.30691	0.927911	71.38	33.3333	9.37	28	30	0
156	2016	13.7345	22.2816	77.6205	0	1	13.4051	10	35.4983	14.388	4.93356	0.910581	71.44	33.3333	9.73	28	30	0
156	2017	14.4215	21.7264	78.3165	0	1	13.5139	11	32.2653	16.5742	12.71	0.955806	73.13	33.3333	10	28	30	0
156	2018	9.5093	23.1807	78.8984	0	1	13.574	12	41.9643	17.8008	4.96434	2.88	81.17	33.3333	9.97	28	30	0
156	2019	18.7512	22.5778	83.8856	0	1	13.729	13	43.3202	18.2889	-2.87629	2.95	81.18	33.3333	10.29	28	30	0
156	2020	22.755	23.311	90.6909	0	1	13.8769	14	44.4467	19.9556	1.40914	2.71	81.18	37.5	10.62	28	30	0
156	2021	11.2161	23.6515	88.8679	0	1	13.9851	15	42.2296	19.8441	3.21663	2.26	81.19	33.3333	10.96	28	30	0
157	2012	26.5031	8.36445	26.5537	1	0	11.1087	6	22.3547	3.4978	77.8799	1.73448	29.84	57.1429	5.61	5	16	0
157	2013	25.5678	10.6671	30.8988	1	0	11.2079	7	28.2584	5.7017	33.7813	1.41515	29.84	50	5.8	5	16	0
157	2014	-7.3468	9.93955	27.3598	1	0	11.2052	8	28.7597	3.6888	-38.1248	1.20826	29.84	42.8571	5.68	5	16	0
157	2015	8.6459	9.7618	28.9725	1	0	11.2564	9	33.1454	4.9647	20.9834	1.2861	29.84	42.8571	5.83	5	16	0
157	2016	-6.276	9.1362	24.3791	1	0	11.4209	10	13.6371	3.6692	-22.5809	1.07	30.08	42.8571	6.74	5	16	0
157	2017	-2.3163	12.8667	38.2336	1	0	12.5659	11	45.3357	11.1925	213.929	0.905088	14.11	42.8571	6.82	5	16	0
157	2018	108.772	7.98855	44.6793	1	0	12.865	12	53.8277	8.5805	-35.344	6.31	13.81	33.3333	7.04	25	16	0
157	2019	70.0945	6.84195	58.1693	1	0	13.1029	13	57.5749	8.7175	-23.9822	4.35	11.93	33.3333	7.28	25	16	0
157	2020	-4.9881	6.8524	41.4511	1	0	13.4343	14	66.7941	5.8573	-20.9929	3.11	11.34	33.3333	7.52	25	16	0
157	2021	26.6472	7.9438	38.9375	1	0	13.7103	15	71.4936	5.7398	-10.4667	4.08	11.29	37.5	7.77	25	16	0
158	2012	33.8623	17.3148	50.1496	1	0	12.1285	6	57.2696	13.9968	3.11616	0	35.78	33.3333	3.53	13	7	1
158	2013	55.3205	15.5409	52.5294	1	0	12.5476	7	65.1388	14.7838	1.11124	0.240047	35.78	33.3333	3.59	13	7	1
158	2014	27.8674	13.4533	42.1964	1	0	13.0449	8	60.831	9.8947	-20.1939	1.64257	30.26	33.3333	4.33	13	7	1
158	2015	9.9357	16.267	32.3383	1	0	13.3196	9	66.4193	7.8843	-8.15551	1.04584	30.26	33.3333	4.49	13	7	1
158	2016	14.6896	16.2476	28.7158	1	0	13.5642	10	70.8508	7.2491	-9.17559	1.02245	30.26	37.5	4.81	13	7	1
158	2017	-19.0019	16.2133	20.1829	1	0	13.6308	11	72.1263	4.0469	-58.6591	0.809665	30	37.5	4.52	13	7	1
158	2018	6.969	15.1913	22.1884	1	0	13.5021	12	67.6997	3.6376	-17.281	2.25	30	33.3333	4.85	13	7	1
158	2019	35.5128	11.7405	30.8087	1	0	13.5712	13	69.2195	3.8427	-7.68146	2.3	30	37.5	4.93	13	7	1
158	2020	12.7088	13.0968	32.4886	1	0	13.9151	14	67.2203	5.2319	84.6221	1.88	30	37.5	5.02	13	7	1
158	2021	-16.7448	16.4585	21.6145	1	0	14.0607	15	67.5129	3.7479	-8.33939	1.4	29.76	33.3333	5.1	13	7	1
159	2012	17.388	40.4156	21.3685	0	0	11.7349	6	2.9812	27.5331	-3.406	15.0763	22.29	33.3333	7.94	14	2	1
159	2013	36.0234	39.1544	22.1093	0	0	12.0646	7	2.9097	39.9035	39.4847	15.2552	22.51	33.3333	8.1	14	2	1
159	2014	61.6992	35.326	26.5273	0	0	12.3089	8	4.7445	27.8058	-43.3945	11.8941	22.66	33.3333	8.75	14	2	1
159	2015	15.3682	35.0449	24.6345	0	0	12.5106	9	4.5385	26.8143	3.29939	10.6089	22.54	33.3333	9.12	14	2	1
159	2016	6.9869	36.2409	21.8292	0	0	12.7126	10	4.1555	26.2213	14.554	10.31	22.54	33.3333	9.37	14	2	1
159	2017	-6.9515	34.4397	17.3637	0	0	12.8378	11	3.9452	18.3158	-11.5124	6.17	22.55	33.3333	8.89	14	2	1
159	2018	-12.6844	36.7593	13.8096	0	0	12.9193	12	3.7045	12.9871	-11.2331	9.12	22.55	33.3333	9.14	14	2	1
159	2019	22.9964	50.2056	15.06	0	0	13.0357	13	6.2305	13.9235	-3.90905	10.1	22.57	33.3333	9.42	14	2	1
159	2020	74.5039	60.6781	23.3593	0	0	13.12	14	9.4167	13.5732	-38.9411	8.62	22.57	33.3333	9.7	14	2	1
159	2021	-6.3562	61.6482	20.5318	0	0	13.1664	15	7.7275	10.466	-9.11396	6.83	22.58	33.3333	10	14	2	1
160	2012	45.3971	12.0978	48.2646	0	1	13.3002	5	55.8787	10.0871	51.9801	0	42.29	33.3333	6.12	4	1	0
160	2013	6.7766	11.6308	38.4864	0	1	13.5263	6	58.9165	9.0159	-1.4632	0.101288	42.29	45.4545	6.42	4	1	0
160	2014	12.2413	7.32315	37.4793	0	1	13.5935	7	61.0883	4.2928	-79.3557	0.282652	42.29	33.3333	6.25	4	1	0
160	2015	8.8566	9.23575	39.687	0	1	13.5821	8	58.0809	4.9943	88.998	1.26835	42.47	45.4545	6.5	4	1	0
160	2016	-1.7208	9.20615	37.0452	0	1	13.6946	9	60.8436	4.8074	-9.81567	1.3	42.47	37.5	7.4	4	1	0
160	2017	10.9398	8.7525	37.772	0	1	13.7534	10	60.1403	6.0207	83.0428	1.54	41.67	33.3333	6.98	4	1	0
160	2018	29.8847	7.29765	43.833	0	1	13.9107	11	61.4956	7.4859	16.2747	1.53	41.67	33.3333	7.09	4	1	0
160	2019	42.5447	6.6754	47.1161	0	1	14.2875	12	54.8382	7.1285	-3.82765	1.58	34.27	33.3333	7.26	4	1	0
160	2020	13.5823	6.0991	41.9916	0	1	14.4287	13	60.4951	6.4823	-5.58454	1.63	34.27	40	7.44	4	1	0
160	2021	11.039	4.6094	43.6753	0	1	14.4218	14	63.5706	4.1433	-50.9133	1.35	34.27	36.3636	7.62	4	1	0
161	2012	22.1621	9.5365	62.8522	0	0	11.3829	5	47.7334	6.5088	40.2531	1.76165	35.52	33.3333	8.18	7	30	0
161	2013	4.3054	11.0432	63.14	0	0	11.4829	6	20.6804	4.8592	-16.5194	1.51218	33.02	33.3333	8.31	7	30	0
161	2014	-4.1122	11.5485	58.9451	0	0	11.4582	7	17.3692	4.5526	11.7671	1.41626	34.28	33.3333	9.28	7	30	0
161	2015	10.9528	10.5789	65.0953	0	0	11.4904	8	19.1384	3.2982	-35.6781	1.59361	34.28	33.3333	9.37	7	30	0
161	2016	13.6083	10.8557	68.8908	0	0	11.5967	9	24.2352	4.8213	58.4801	1.51909	33.27	33.3333	9.73	7	30	0
161	2017	16.6292	11.3287	73.6171	0	0	11.6662	10	21.3184	10.2362	91.6667	1.51998	33.27	37.5	10	7	30	0
161	2018	62.5577	11.773	85.5415	0	0	12.1982	11	19.1915	19.4886	63.4054	1.51	29.19	33.3333	9.97	7	30	0
161	2019	53.8864	10.5274	89.1206	0	0	12.4939	12	26.7608	19.0388	-8.28726	1.28	26.59	33.3333	10.29	7	30	0
161	2020	4.5369	10.4002	76.7229	0	0	12.6067	13	43.6044	15.1043	-13.3805	1.14	28.47	33.3333	10.62	7	30	0
161	2021	7.5555	10.6097	69.2044	0	0	12.8374	14	48.9385	15.3082	10.5116	1.25	29.6	33.3333	10.96	7	30	0
162	2012	68.6549	11.1519	39.5548	0	0	12.5157	5	49.3495	7.1136	-38.8715	0	21.88	33.3333	7.73	25	5	0
162	2013	22.5896	10.9517	39.5867	0	0	12.5385	6	49.0575	4.9371	-39.5444	3.60024	21.88	33.3333	7.88	25	5	0
162	2014	-15.6452	11.5115	35.3037	0	0	12.3989	7	50.5057	-7.3663	-360.35	3.00356	21.88	37.5	8.33	25	5	0
162	2015	11.2314	12.8543	40.5941	0	0	12.4757	8	52.3929	4.7538	135.271	3.71654	21.88	33.3333	8.64	25	5	0
162	2016	-0.288	12.9337	39.3773	0	0	12.4565	9	48.7681	5.1036	24.0375	4.43	21.88	33.3333	9.3	25	5	0
162	2017	10.7054	12.0563	41.4827	0	0	12.5698	10	53.7999	2.9716	-56.3413	5.1	21.88	33.3333	9.68	25	5	0
162	2018	15.1255	11.4491	44.1833	0	0	12.613	11	52.9116	2.8407	9.48482	5.77	21.88	33.3333	9.86	25	5	0
162	2019	57.6083	9.33395	56.989	0	0	12.9396	12	64.045	4.8488	46.8088	5.93	21.88	33.3333	10.2	25	5	0
162	2020	-0.1708	7.47935	45.5289	0	0	13.0828	13	64.3403	-4.9043	-272.688	4.51	19.47	33.3333	10.56	25	5	0
162	2021	9.9864	9.61275	49.6792	0	0	12.957	14	54.4514	9.488	244.12	5.12	19.47	36.3636	10.92	25	5	0
163	2012	43.9873	12.9068	33.6024	1	0	11.3663	5	36.7477	7.4385	-15.7571	0	40.47	37.5	6.08	21	10	1
163	2013	18.1028	13.4737	30.6125	1	0	11.6835	6	49.1594	8.1433	12.4926	0.882023	40.47	37.5	6.19	21	10	1
163	2014	7.256	14.2374	22.0291	1	0	12.1487	7	45.9987	6.0174	-4.95014	0.546731	40.82	44.4444	6.34	21	10	1
163	2015	-1.4764	13.7455	17.038	1	0	12.2304	8	47.7958	3.2656	-40.0613	13.1364	40.82	42.8571	6.51	21	10	1
163	2016	-21.2686	15.8445	12.32	1	0	12.3416	9	39.8295	1.669	-49.6427	12.2467	41.07	33.3333	6.85	21	10	1
163	2017	-17.2114	10.1413	9.6981	1	0	12.3206	10	45.6492	-8.1306	-1547.25	15.6394	41.07	33.3333	7.05	21	10	1
163	2018	0.602	15.728	9.71702	1	0	12.3632	11	41.4484	2.1286	105.676	16.26	43.25	33.3333	7.1	21	10	1
163	2019	7.8498	17.0898	25.0681	1	0	12.8321	12	40.6625	3.1438	17.2201	15.88	56.67	37.5	7.27	21	10	1
163	2020	38.2801	13.8405	25.3467	1	0	13.0344	13	38.7666	2.6865	-13.7438	8.05	50.05	36.3636	7.44	21	10	1
163	2021	0.9274	14.0042	23.1799	1	0	13.0428	14	38.2772	2.1767	5.74001	7.87	50.05	36.3636	7.62	21	10	1
164	2012	18.4643	13.2414	49.3916	0	1	12.9104	5	26.6716	16.9351	5.50185	1.67973	15.86	0	8.18	29	30	0
164	2013	10.4803	12.5367	44.2912	0	1	12.9882	6	29.9836	10.0574	-34.7347	2.46924	16.26	33.3333	8.31	29	30	0
164	2014	51.1249	11.2416	58.8201	0	1	13.1678	7	41.1254	7.9053	-45.7619	3.01642	16.97	33.3333	9.28	29	30	0
164	2015	30.2182	11.8544	59.7962	0	1	13.4689	8	44.9408	9.6165	17.2166	3.01158	16.97	33.3333	9.37	29	30	0
164	2016	19.4874	11.8284	56.1609	0	1	13.6639	9	43.5189	11.2409	26.6264	2.49	16.97	40	9.73	29	30	0
164	2017	12.592	10.5483	51.8229	0	1	13.867	10	46.0496	6.7976	-48.7629	2.24	16.97	40	10	29	30	0
164	2018	27.4827	12.2521	52.5524	0	1	14.1171	11	54.7936	11.2213	106.635	2.83	16.97	40	9.97	29	30	0
164	2019	18.3964	12.0771	50.3599	0	1	14.2982	12	45.0862	10.0512	-10.2935	2.19	14.36	40	10.29	29	30	0
164	2020	0.8136	11.4963	46.5096	0	1	14.3018	13	42.5261	7.56	-13.2906	2.58	14.36	40	10.62	29	30	0
164	2021	14.5129	11.4361	51.7283	0	1	14.3538	14	38.6977	9.2234	9.1081	3.47	14.36	40	10.96	29	30	0
165	2012	20.6943	14.1298	35.1545	0	0	10.8571	5	13.8633	9.5164	-7.6454	0	25	33.3333	4.98	25	9	1
165	2013	-17.496	11.9976	28.3802	0	0	10.8502	6	9.983	7.152	-1.37243	5.22343	25	33.3333	5.18	25	9	1
165	2014	-7.2095	15.4992	18.6739	0	0	12.5155	7	25.436	8.731	120.049	5.05999	42.28	33.3333	5.44	25	9	1
165	2015	57.3805	18.8327	16.5119	0	0	12.6372	8	23.5945	9.4799	22.2811	5.88722	41.38	33.3333	5.61	25	9	1
165	2016	18.1061	21.5602	17.2134	0	0	12.7628	9	24.7899	9.6412	-6.00065	25.87	41.38	33.3333	6.03	25	9	1
165	2017	15.0229	23.1705	17.0584	0	0	12.9311	10	28.943	10.0536	-4.87418	24.86	41.38	37.5	6.32	25	9	1
165	2018	13.5044	21.8048	17.0979	0	0	13.0096	11	26.6595	8.1271	-11.7644	28.83	36.39	42.8571	6.42	25	9	1
165	2019	28.9392	18.8003	19.4857	0	0	13.1629	12	32.1201	6.6144	-35.0552	31.29	36.39	42.8571	6.56	25	9	1
165	2020	34.4065	16.9543	23.0319	0	0	13.2579	13	33.6202	6.9559	-6.96244	27.49	36.39	42.8571	6.69	25	9	1
165	2021	39.537	19.9383	28.882	0	0	13.3691	14	34.4798	7.5668	-17.6437	20.01	36.39	42.8571	6.84	25	9	1
166	2012	52.5724	14.1271	45.6315	0	1	13.0102	5	39.2558	13.8155	-13.436	3.1738	64.29	33.3333	8.18	21	30	0
166	2013	34.4941	13.2277	45.5613	0	1	13.0893	6	37.4964	11.7217	-14.6141	3.18067	64.29	33.3333	8.31	21	30	0
166	2014	-8.6113	14.1046	39.6989	0	1	13.1093	7	40.6143	7.974	-28.4911	3.41101	59.75	30	9.28	21	30	0
166	2015	37.8383	14.5721	46.3069	0	1	13.3983	8	52.1138	8.209	-17.5822	3.75728	54.32	33.3333	9.37	21	30	0
166	2016	10.4232	16.1307	43.3503	0	1	13.4618	9	49.4156	10.1109	36.9342	3.13	49.82	33.3333	9.73	21	30	0
166	2017	-6.0855	16.8601	41.4734	0	1	13.5973	10	41.6924	10.3645	17.6558	3.46	43.89	33.3333	10	21	30	0
166	2018	9.8751	17.5241	41.7554	0	1	13.641	11	36.1035	12.7115	28.9331	3.66	43.76	33.3333	9.97	21	30	0
166	2019	25.1415	18.1704	46.7639	0	1	14.0264	12	35.8174	14.4504	2.54487	3.63	37.18	33.3333	10.29	21	30	0
166	2020	13.0959	16.7482	41.8127	0	1	14.1471	13	37.5541	11.9687	-7.30803	3.41	37	33.3333	10.62	21	30	0
166	2021	4.1667	17.4051	39.8771	0	1	14.2069	14	36.6782	11.7513	4.96885	4.03	32.43	33.3333	10.96	21	30	0
167	2012	8.4988	15.8018	36.3399	1	0	12.3542	4	54.9653	3.1003	-8.89003	0.0153901	43.38	33.3333	4.94	2	29	1
167	2013	2.1821	16.3847	32.5142	1	0	12.5345	5	61.486	2.7316	-78.714	0.00820389	40.59	33.3333	5.08	13	29	1
167	2014	-9.782	14.4736	24.7438	1	0	12.7005	6	72.7694	-4.3319	-6833.97	0.0280085	40.59	33.3333	4.39	13	29	1
167	2015	24.3128	18.9729	27.3572	1	0	12.7752	7	73.5282	3.0181	98.8864	0.0291641	40.59	33.3333	4.45	13	29	1
167	2016	2.5967	22.7841	25.9834	1	0	12.8577	8	74.286	3.9452	1371.66	0.03	40.59	33.3333	4.81	13	29	1
167	2017	-11.2875	27.7658	21.6684	1	0	12.9101	9	50.9648	4.7597	277.693	0.07	33.43	33.3333	4.43	13	29	1
167	2018	-12.6395	38.3849	20.5275	1	0	12.6981	10	27.8553	9.2218	163.299	0.03	34.57	33.3333	4.55	2	29	1
167	2019	-0.5547	35.9882	21.2444	1	0	12.8283	11	33.2827	5.7408	-38.2233	0.06	35.27	33.3333	4.57	2	29	1
167	2020	-1.1561	36.9755	18.7522	1	0	12.9315	12	38.0871	4.2753	-23.8726	0.15	43.12	33.3333	4.59	2	29	1
167	2021	5.3237	34.6033	15.4336	1	0	13.6985	13	41.6733	6.6243	75.9943	0.16	31.63	33.3333	4.61	2	29	1
168	2012	15.1902	20.1353	32.8514	0	1	12.127	4	28.2879	24.8127	71.4192	1.64178	22.78	33.3333	7.73	13	5	0
168	2013	-5.5167	20.4999	27.4959	0	1	12.2103	5	26.6738	12.3583	-51.257	1.92513	22.16	33.3333	7.88	13	5	0
168	2014	6.4475	22.4399	27.415	0	1	12.2615	6	21.0308	9.6416	-21.5047	3.49582	21.8	33.3333	8.33	13	5	0
168	2015	7.0549	23.782	27.6829	0	1	12.3265	7	23.7647	9.4254	-1.8853	3.42138	21.8	33.3333	8.64	13	5	0
168	2016	3.7364	22.5824	25.8623	0	1	12.467	8	30.7856	6.8731	-28.0853	3.35	21.8	33.3333	9.3	13	5	0
168	2017	70.2972	14.6042	41.6611	0	1	12.4248	9	20.925	16.5171	58.1538	3.77	21.9	33.3333	9.68	13	5	0
168	2018	1.9024	15.7988	44.9171	0	1	12.5925	10	30.6174	9.4539	-50.4884	2.37	21.93	33.3333	9.86	13	5	0
168	2019	1.8075	14.451	41.7471	0	1	12.6151	11	33.5918	3.4082	-77.2906	3	21.93	33.3333	10.2	13	5	0
168	2020	-32.3788	19.6059	28.4522	0	1	12.5886	12	30.6687	3.9351	130.869	3.02	22.28	33.3333	10.56	13	5	0
168	2021	-5.3676	23.919	26.8744	0	1	12.6222	13	30.8461	6.2612	108.172	5.39	22.28	33.3333	10.92	13	5	0
169	2012	48.8616	10.3575	41.1435	0	0	11.8505	4	70.5385	8.1175	29.8197	7.47507	40.03	42.8571	7.73	25	5	0
169	2013	55.1395	10.547	43.9863	0	0	12.2426	5	47.2936	9.2315	31.4155	9.46058	34.05	42.8571	7.88	25	5	0
169	2014	2.9201	10.2805	35.5384	0	0	12.3739	6	48.3101	6.3269	-15.0013	9.03654	33.72	42.8571	8.33	25	5	0
169	2015	33.2128	12.049	39.5685	0	0	12.5905	7	53.387	6.5872	-12.6202	2.55011	33.72	42.8571	8.64	25	5	0
169	2016	27.2859	11.4061	42.2139	0	0	12.7313	8	57.6913	4.5724	-43.8312	2.37	33.72	42.8571	9.3	25	5	0
169	2017	15.2918	10.885	35.0403	0	0	13.2023	9	67.4284	3.1448	-39.9298	3.88	31.03	42.8571	9.68	25	5	0
169	2018	50.8838	9.65095	37.293	0	0	13.4644	10	75.2087	1.4404	-114.658	4.73	31.03	42.8571	9.86	25	5	0
169	2019	27.6534	8.63395	35.691	0	0	13.7734	11	70.5592	3.4885	961.861	4.69	29.92	42.8571	10.2	25	5	0
169	2020	27.3981	8.2579	38.2323	0	0	13.8317	12	69.6343	4.2097	30.4939	5.7	29.14	42.8571	10.56	25	5	0
169	2021	0.4307	9.05595	37.1733	0	0	13.8378	13	75.5274	-4.6342	-350.906	5.42	24.14	42.8571	10.92	25	5	0
170	2012	36.1214	16.9303	45.006	0	1	12.178	4	14.5515	20.2987	118.825	3.03771	32.32	33.3333	8.18	15	30	0
170	2013	-13.1293	8.33105	35.117	0	1	12.275	5	23.5281	3.3652	-81.7198	3.62095	32.32	37.5	8.31	15	30	0
170	2014	22.1471	5.7572	38.3035	0	1	12.399	6	31.687	1.8804	-70.3339	3.17491	32.32	33.3333	9.28	15	30	0
170	2015	37.3487	12.1645	46.1727	0	1	12.5344	7	33.0334	12.746	994.96	3.35214	32.32	33.3333	9.37	15	30	0
170	2016	-0.4596	16.601	33.3771	0	1	13.0019	8	29.1169	13.5916	49.0695	3.57	29.66	33.3333	9.73	15	30	0
170	2017	7.8688	14.327	26.5128	0	1	13.1965	9	37.7156	7.0062	-42.6331	3.27	29.66	33.3333	10	15	30	0
170	2018	11.6539	10.3231	26.8564	0	1	13.1969	10	44.0223	-4.3946	-207.072	2.81	29.66	33.3333	9.97	15	30	0
170	2019	45.8984	11.33	38.4506	0	1	13.2289	11	38.8707	9.1413	186.97	2.23	29.66	33.3333	10.29	15	30	0
170	2020	6.8928	12.4237	39.1272	0	1	13.2944	12	35.9895	9.4511	8.04538	3.09	29.66	33.3333	10.62	15	30	0
170	2021	-8.8822	13.387	60.7422	0	1	14.3446	13	54.2589	19.0633	33.0371	3.84	52.07	33.3333	10.96	15	30	0
171	2012	71.3655	16.2462	30.7239	0	0	12.0084	4	54.288	6.982	-19.9977	3.52998	46.57	33.3333	7.94	17	2	1
171	2013	65.3193	16.2466	36.8581	0	0	12.3031	5	59.949	7.5617	-21.1976	3.70903	44.67	33.3333	8.1	17	2	1
171	2014	6.4106	14.9045	29.3617	0	0	12.5935	6	64.3628	4.1264	-80.8027	3.3738	44.67	33.3333	8.75	17	2	1
171	2015	23.4364	14.1158	31.3642	0	0	12.641	7	69.9161	-0.137	-583.742	2.82644	44.67	33.3333	9.12	17	2	1
171	2016	12.0744	15.3661	33.4296	0	0	12.694	8	70.9461	5.2047	141.465	2.77	44.67	33.3333	9.37	17	2	1
171	2017	-11.6795	15.5848	27.7465	0	0	12.7687	9	75.4719	1.5799	-231.561	2.88	40.13	33.3333	8.89	17	2	1
171	2018	-4.8817	15.2667	25.9338	0	0	12.7333	10	74.4741	3.2478	135.333	2.89	40.13	33.3333	9.14	17	2	1
171	2019	23.9964	14.5887	31.3605	0	0	12.8116	11	74.7951	4.32	85.2105	3.02	40.13	33.3333	9.42	17	2	1
171	2020	73.9597	11.614	52.0128	0	0	12.8177	12	73.6514	4.9032	-5.45482	2.76	40.13	33.3333	9.7	17	2	1
171	2021	3.0088	11.9334	52.479	0	0	12.8528	13	73.1281	5.0526	29.0774	3.16	40.13	33.3333	10	17	2	1
172	2012	35.7705	9.5973	32.6271	0	1	12.994	4	56.2926	6.0056	455.419	1.22061	21.42	38.4615	8.18	9	30	0
172	2013	31.2728	8.70215	35.5221	0	1	13.2108	5	45.7888	5.5807	-22.3619	1.14963	16.26	38.4615	8.31	9	30	0
172	2014	-10.0641	8.601	29.5896	0	1	13.1633	6	42.9252	2.3012	-90.5605	1.77496	16.26	41.6667	9.28	9	30	0
172	2015	-2.6587	8.04945	29.5556	1	0	13.1594	7	42.5981	2.0803	-52.1705	1.97932	16.26	45.4545	9.37	9	30	0
172	2016	-4.4117	8.54685	26.7559	1	0	13.2725	8	48.2303	1.895	-39.4389	2.11	16.26	33.3333	9.73	9	30	0
172	2017	2.2814	8.67755	26.1138	1	0	13.2566	9	47.3602	2.0963	-36.0581	2.02	16.29	33.3333	10	9	30	0
172	2018	24.6052	8.9261	32.7627	1	0	13.2517	10	41.0205	7.9059	12064.9	2.63	16.29	33.3333	9.97	9	30	0
172	2019	45.6034	11.5361	45.2533	1	0	13.3533	11	36.8297	14.9775	50.846	2.57	15.79	33.3333	10.29	9	30	0
172	2020	10.794	7.5597	47.3471	1	0	13.3659	12	31.684	7.8242	-53.3649	2.65	16.04	33.3333	10.62	9	30	0
172	2021	-11.5697	7.02035	44.1191	1	0	13.2464	13	20.0056	4.7284	-35.7401	3.47	16.04	33.3333	10.96	9	30	0
173	2012	62.2865	10.4502	58.064	0	0	12.6056	4	76.7178	4.8793	-60.7106	0	56.02	0	5.61	13	16	1
173	2013	30.5208	11.9732	55.286	0	0	12.9532	5	68.313	7.0857	85.5528	0	43.44	33.3333	5.8	13	16	1
173	2014	17.9818	11.5486	50.2379	0	0	13.1498	6	72.2406	5.2869	-36.0607	3.04146	43.44	33.3333	5.68	13	16	1
173	2015	28.6124	9.7074	50.1116	0	0	13.4486	7	79.8419	3.6178	-86.8318	3.96401	43.44	37.5	5.83	13	16	1
173	2016	3.0247	10.8986	45.4791	0	0	13.4278	8	77.9175	4.9688	498.191	3.13006	43.44	33.3333	6.74	13	16	1
173	2017	-22.5881	11.3483	36.9325	0	0	13.3566	9	67.1906	2.9455	-74.4829	3.95972	43.59	33.3333	6.82	13	16	1
173	2018	-8.7293	12.679	35.5605	0	0	13.3342	10	64.5206	4.053	453.401	6.57	43.59	33.3333	7.04	13	16	1
173	2019	58.5753	11.7273	51.4564	0	0	13.5232	11	55.2103	9.886	204.399	6.33	39.69	33.3333	7.28	13	16	1
173	2020	13.6116	10.0287	54.551	0	0	13.4793	12	50.5515	7.6651	-28.3913	4.17	39.69	33.3333	7.52	13	16	1
173	2021	-17.0882	5.8117	46.1434	0	0	13.4851	13	58.4681	-3.0425	-195.569	4.55	39.69	33.3333	7.77	13	16	1
174	2012	32.9483	21.8646	22.4531	1	0	12.9153	4	41.4111	12.8681	-4.53818	5.30241	19.36	44.4444	6.75	22	21	0
174	2013	47.6558	20.8613	24.1144	1	0	13.195	5	45.4748	12.8176	-16.7959	3.81738	19.36	44.4444	6.85	22	21	0
174	2014	-26.9183	20.4532	14.3053	1	0	13.3621	6	50.2244	4.5869	-37.2153	3.38732	19.5	44.4444	7.24	22	21	0
174	2015	55.6776	14.537	19.7167	1	0	13.4229	7	50.9809	2.0345	-61.7989	8.29287	19.5	37.5	7.39	22	21	0
174	2016	17.0572	16.6658	20.6562	1	0	13.5784	8	55.6509	4.1483	29.4581	6	19.5	42.8571	7.76	22	21	0
174	2017	-14.6894	17.9372	16.2835	1	0	13.5999	9	44.668	4.3606	21.4625	7.61	17.68	42.8571	7.85	22	21	0
174	2018	-23.1853	12.0533	12.1928	1	0	13.6222	10	41.0282	-7.7159	-619.989	6.28	15.42	42.8571	7.94	22	21	0
174	2019	41.4324	14.2267	16.911	1	0	13.6403	11	42.1511	1.4004	106.862	10.18	15.53	42.8571	8.08	22	21	0
174	2020	0.9963	12.5782	16.492	1	0	13.6862	12	48.4581	-3.5469	-539.875	6.47	15.56	42.8571	8.23	22	21	0
174	2021	3.7805	13.8207	17.5486	1	0	13.5941	13	44.5101	1.8289	116.224	5.67	15.56	42.8571	8.38	22	21	0
175	2012	16.8223	16.7279	28.948	0	0	11.3397	4	44.37	6.3364	-26.5191	0.528955	17.03	36.3636	6.12	24	1	0
175	2013	30.9236	16.4587	34.9318	0	0	11.4439	5	46.7364	7.6071	-2.24908	2.55672	17.03	36.3636	6.42	24	1	0
175	2014	-2.7709	20.404	30.0257	0	0	11.5888	6	52.4966	7.2708	-2.20561	3.46501	17.03	38.4615	6.25	24	1	0
175	2015	24.4498	19.0076	32.0306	0	0	11.7485	7	57.943	5.9929	-23.3114	4.81983	12.77	36.3636	6.5	24	1	0
175	2016	19.9134	17.1312	35.3882	0	0	11.7551	8	58.7327	6.3327	-8.03521	4.68278	12.77	36.3636	7.4	24	1	0
175	2017	170.668	26.5251	35.0259	0	0	13.417	9	54.686	17.5706	299.112	5.27447	24.78	37.5	6.98	24	1	0
175	2018	73.2995	27.4845	28.7566	0	0	13.8368	10	61.2323	14.6327	1.47909	4.93	24.79	42.8571	7.09	24	1	0
175	2019	1.6849	23.0577	18.2914	0	1	14.3518	11	51.7157	7.5619	-20.0028	6.93	24.84	33.3333	7.26	24	1	0
175	2020	5.9713	17.3401	14.1192	0	1	14.5376	12	58.469	4.0151	-34.6676	6.91	24.84	33.3333	7.44	24	1	0
175	2021	-3.2787	19.6347	11.2952	0	1	14.7386	13	64.022	1.4417	-91.4089	9.62	24.84	33.3333	7.62	24	1	0
176	2012	34.8332	11.31	39.0526	0	1	13.9636	4	63.5957	11.4655	-5.59874	0	67.51	42.8571	6.75	9	21	0
176	2013	9.0244	9.8353	33.2291	0	1	14.2334	5	70.1886	8.8672	-31.4023	0	67.51	42.8571	6.85	9	21	0
176	2014	18.7883	8.3298	34.7878	0	1	14.2324	6	70.6315	5.9496	-67.1965	0.212309	67.51	42.8571	7.24	9	21	0
176	2015	4.6736	10.5936	35.5977	0	1	14.2786	7	65.2472	6.3403	38.5116	4.02855	71.62	42.8571	7.39	9	21	0
176	2016	-4.0129	11.6605	33.0324	0	1	14.3037	8	64.2497	7.3092	79.2139	3.9	65.16	42.8571	7.76	9	21	0
176	2017	3.5116	13.6519	30.612	0	1	14.4944	9	62.5026	8.3572	33.3748	4.04	55.88	42.8571	7.85	9	21	0
176	2018	33.5365	12.9375	36.775	0	1	14.5183	10	58.7013	9.8624	14.862	4.08	48.4	42.8571	7.94	9	21	0
176	2019	30.7066	14.7696	41.4421	0	1	14.7732	11	58.4588	15.1088	48.6358	3.09	47.34	42.8571	8.08	9	21	0
176	2020	15.2115	13.4491	39.7347	0	1	14.8981	12	57.2256	12.1249	-13.5091	2.52	47.66	42.8571	8.23	9	21	0
176	2021	4.5677	13.3396	37.3805	0	1	14.9878	13	54.4827	10.1317	-6.27172	2.28	47.66	42.8571	8.38	9	21	0
177	2012	47.4814	9.63175	53.0651	1	0	11.3528	4	33.1213	10.4862	24.6496	3.69275	40.77	42.8571	8.59	25	15	0
177	2013	2.0633	8.56315	35.8487	1	0	11.9269	5	19.696	6.643	-1.7542	3.47505	36.99	42.8571	9.18	25	15	0
177	2014	-3.1844	6.7014	27.5601	1	0	11.9019	6	16.8997	0.2129	-73.6938	4.60285	36.99	42.8571	9.94	25	15	0
177	2015	1.2566	8.77525	28.4532	1	0	11.8889	7	12.9936	1.6464	123.048	4.74647	36.74	42.8571	9.86	25	15	0
177	2016	12.5813	9.0565	31.8893	1	0	11.9072	8	13.1129	2.2165	-19.0665	5.98	34.82	42.8571	9.64	25	15	0
177	2017	-11.9473	8.47015	27.8201	1	0	11.9114	9	13.2333	1.2197	-41.2931	5.66	34.28	33.3333	9.3	25	15	0
177	2018	46.2332	10.8412	37.1418	1	0	12.076	10	13.8774	9.2105	382.808	6.33	34.28	42.8571	9.26	25	15	0
177	2019	56.1979	10.4927	50.1731	1	0	12.1965	11	17.9011	9.1352	-27.7564	3.82	34.28	42.8571	9.46	25	15	0
177	2020	1.6572	10.162	47.2704	1	0	12.2329	12	14.9229	7.2017	-12.7612	3.07	34.28	42.8571	9.67	25	15	0
177	2021	5.051	9.8432	46.6205	1	0	12.3211	13	15.7423	7.5566	-0.953997	4.4	34.28	42.8571	9.88	25	15	0
178	2012	59.5629	16.4386	36.6901	1	0	13.0228	4	48.5304	11.7596	-3.94848	7.54726	54.32	33.3333	8.59	17	15	1
178	2013	-1.6341	12.0603	28.1335	1	0	13.0474	5	48.1498	4.3526	-55.9246	5.16917	54.32	33.3333	9.18	17	15	1
178	2014	10.737	12.6855	27.0734	1	0	13.2903	6	54.7422	4.3767	-3.59818	7.22512	54.32	37.5	9.94	17	15	1
178	2015	21.473	13.2548	28.2506	1	0	13.3836	7	59.8522	3.7142	-31.0611	6.5303	54.32	37.5	9.86	17	15	1
178	2016	28.5029	12.8088	30.9297	1	0	13.5993	8	65.9113	4.1809	10.2776	5.67	54.32	33.3333	9.64	17	15	1
178	2017	31.7132	12.9257	22.3045	1	0	14.4415	9	66.738	3.6895	48.0228	4.15	54.32	33.3333	9.3	17	15	1
178	2018	-2.2596	15.0586	23.3554	1	0	14.5371	10	59.7378	4.4773	-18.3089	5.5	60.24	33.3333	9.26	17	15	1
178	2019	14.4821	16.0515	24.4165	1	0	14.6238	11	59.3373	5.9568	67.1884	5.09	60.24	30	9.46	17	15	1
178	2020	11.483	15.2922	25.1777	1	0	14.6927	12	54.1719	6.475	9.74182	4.82	60.24	33.3333	9.67	17	15	1
178	2021	18.6076	15.391	26.0361	1	0	14.89	13	56.3553	7.5563	21.3337	4.45	60.24	37.5	9.88	17	15	1
179	2012	31.6373	11.4155	30.9274	0	1	13.4847	4	62.2121	6.0571	32.6529	0	20.49	36.3636	6.75	4	21	0
179	2013	8.5097	10.5231	32.1427	0	1	13.5138	5	61.4006	5.2391	-31.8794	0	21.42	33.3333	6.85	4	21	0
179	2014	-3.0618	9.6726	31.6956	0	1	13.4482	6	59.3824	3.0503	-88.0585	0	23.42	33.3333	7.24	4	21	0
179	2015	-0.6108	12.9544	32.5526	0	1	13.4504	7	59.8033	4.3023	482.928	3.00222	24.21	33.3333	7.39	4	21	0
179	2016	1.816	11.9634	31.477	0	1	13.5634	8	64.3289	2.3966	-20.3854	2.80009	24.65	33.3333	7.76	4	21	0
179	2017	-7.508	13.0729	27.7948	0	1	13.5493	9	60.9528	7.3481	349.837	2.73814	25.42	33.3333	7.85	4	21	0
179	2018	4.0355	13.67	30.1401	0	1	13.4765	10	55.2236	8.3665	16.4793	2.59	27.42	33.3333	7.94	4	21	0
179	2019	10.2103	12.712	33.7245	0	1	13.5157	11	55.0772	9.2087	-1.33401	2.55	27.66	33.3333	8.08	4	21	0
179	2020	6.9035	11.632	33.0414	0	1	13.6476	12	59.5965	8.408	-8.26831	2.48	27.66	33.3333	8.23	4	21	0
179	2021	-3.2518	11.8626	27.4534	0	1	13.8227	13	62.3708	6.9701	-6.58119	2.36	23.68	33.3333	8.38	4	21	0
180	2012	38.8933	13.5092	53.8963	0	0	11.99	4	48.0567	6.7599	127.817	3.02017	28.84	33.3333	7.73	28	5	0
180	2013	-10.6894	13.6451	46.7641	0	0	11.9862	5	51.0379	2.1585	-93.9744	3.96166	28.84	33.3333	7.88	28	5	0
180	2014	10.9841	13.7612	50.9215	0	0	12.026	6	52.7378	4.2306	654.764	4.33053	28.84	33.3333	8.33	28	5	0
180	2015	1.4678	13.9075	50.9623	0	0	12.0143	7	51.6698	4.8555	11.4617	4.52665	28.84	33.3333	8.64	28	5	0
180	2016	-1.5336	15.4374	49.97	0	0	12.0351	8	50.9862	4.4053	10.4608	4.11	28.84	33.3333	9.3	28	5	0
180	2017	3.9356	11.8566	49.1636	0	0	12.1226	9	37.6709	4.601	1.79975	4.49	30.07	33.3333	9.68	28	5	0
180	2018	4.1782	12.8015	48.6986	0	0	12.1382	10	33.1693	5.9168	79.0311	3.44	30.07	37.5	9.86	28	5	0
180	2019	15.9013	12.1931	48.5507	0	0	12.4058	11	31.334	5.8307	-3.989	4.45	27.09	37.5	10.2	28	5	0
180	2020	7.4396	11.4896	42.3727	0	0	12.5679	12	42.0893	2.6802	-59.8191	4.02	27.09	33.3333	10.56	28	5	0
180	2021	15.4956	15.0166	44.1176	0	0	12.619	13	43.2317	6.3417	179.171	4.17	27.09	33.3333	10.92	28	5	0
181	2012	39.9014	10.6284	61.6903	0	1	11.9559	4	32.1888	12.5884	38.1412	3.57177	45.1	33.3333	8.18	29	30	0
181	2013	9.8158	9.39525	95.8425	0	1	12.4569	5	30.4124	16.3578	-16.0087	2.99572	58.35	33.3333	8.31	29	30	0
181	2014	1.0731	10.9367	73.5985	0	1	12.6214	6	37.4439	14.1597	8.0279	3.44497	58.35	33.3333	9.28	29	30	0
181	2015	11.2837	11.0825	63.3996	0	1	12.951	7	50.8525	12.9315	6.46338	3.65818	58.35	33.3333	9.37	29	30	0
181	2016	21.5886	12.6355	60.2445	0	1	13.1347	8	52.4391	14.0829	12.6649	3.53381	53.38	33.3333	9.73	29	30	0
181	2017	3.6504	13.1138	61.5517	0	1	13.6929	9	46.7554	17.3363	12.4464	3.88511	45.69	33.3333	10	29	30	0
181	2018	11.8455	12.9725	52.8822	0	1	13.7417	10	38.0349	15.4293	6.07401	2.84	45.69	33.3333	9.97	29	30	0
181	2019	7.2899	11.0298	53.1846	0	1	13.8204	11	34.9837	12.8395	-13.9045	2.58	45.69	33.3333	10.29	29	30	0
181	2020	8.1343	11.3506	47.4933	0	1	14.1076	12	48.9346	11.674	-7.21389	2.71	46.18	33.3333	10.62	29	30	0
181	2021	-1.9749	11.1406	39.9315	0	1	14.1512	13	52.385	8.633	-17.4935	3.44	46.18	33.3333	10.96	29	30	0
182	2012	33.4799	7.4145	37.4691	0	0	12.8837	4	57.9734	6.7992	120.009	0	33	33.3333	6.08	4	10	1
182	2013	23.4015	6.4189	36.4357	0	0	12.9791	5	58.716	6.0917	-8.04211	0	33	37.5	6.19	4	10	1
182	2014	6.2628	6.90925	35.6964	0	0	13.0477	6	61.4765	5.8636	-26.2508	0	33	33.3333	6.34	4	10	1
182	2015	3.2404	7.21775	34.2998	0	0	13.1235	7	62.6359	5.6469	-3.17535	1.29212	33	33.3333	6.51	4	10	1
182	2016	4.2769	7.6133	32.5906	0	0	13.2337	8	65.6238	5.1121	-0.907352	1.74151	33.01	33.3333	6.85	4	10	1
182	2017	-10.3767	9.5801	26.3086	0	0	13.3402	9	67.4466	5.0996	57.9864	2.08216	33	33.3333	7.05	4	10	1
182	2018	34.0944	10.5614	29.3818	0	0	13.5841	10	62.8088	5.87	31.9758	3.26	27.3	33.3333	7.1	4	10	1
182	2019	27.163	9.60895	30.9955	0	0	13.7232	11	64.0856	6.2588	11.0991	3.57	27.3	33.3333	7.27	4	10	1
182	2020	16.644	9.7398	32.6366	0	0	13.7913	12	59.2131	7.2387	13.7481	3.13	27.3	33.3333	7.44	4	10	1
182	2021	-5.4101	10.9451	30.2048	0	0	13.77	13	55.9093	5.8604	-23.333	3.02	27.34	33.3333	7.62	4	10	1
183	2012	18.3412	20.1762	28.9929	0	0	12.0253	4	21.8674	9.2681	-11.2836	3.64056	33.03	33.3333	6.75	17	21	1
183	2013	6.693	20.1017	29.5855	0	0	12.0483	5	18.6756	7.8613	-17.4235	3.22537	33.03	42.8571	6.85	17	21	1
183	2014	2.4022	19.1816	28.7514	0	0	12.1282	6	21.6137	5.8092	-23.5917	3.12487	33.03	42.8571	7.24	17	21	1
183	2015	2.3039	20.3533	28.0379	0	0	12.1463	7	19.6749	5.855	-0.135145	3.02648	33.03	42.8571	7.39	17	21	1
183	2016	14.7368	20.3954	31.0728	0	0	12.1925	8	20.5105	5.1265	-20.8903	3.16	33.03	42.8571	7.76	17	21	1
183	2017	-3.819	21.2867	28.3283	0	0	12.2556	9	23.7406	4.0195	-23.7688	3.16997	29	33.3333	7.85	17	21	0
183	2018	5.0119	23.5443	28.7435	0	0	12.263	10	20.4654	6.5556	73.2058	3.52	29	33.3333	7.94	17	21	0
183	2019	34.1534	24.752	35.6004	0	0	12.4049	11	23.1862	10.8536	52.2275	3.63	29	33.3333	8.08	17	21	0
183	2020	15.4527	27.3346	35.7142	0	0	12.5455	12	27.6579	12.9028	24.4707	3.67	28.12	33.3333	8.23	17	21	0
183	2021	16.5369	26.4274	37.0409	0	0	12.6392	13	28.5349	13.1644	-4.94584	3.07	28.14	33.3333	8.38	17	21	0
184	2012	22.6852	15.4238	24.3473	1	0	13.7817	4	31.4845	4.8505	125.665	0.0126788	12.23	38.4615	2.81	13	28	1
184	2013	74.5211	15.4185	29.0928	1	0	14.2393	5	50.37	5.6057	3.24122	0.271605	16.72	38.4615	2.88	13	28	1
184	2014	-0.1338	15.2758	19.6376	1	0	14.6006	6	67.2355	2.2385	-46.6251	0.056727	16.72	38.4615	2.87	13	28	1
184	2015	69.3525	16.8776	26.1745	1	0	14.732	7	65.4088	3.5123	-75.4908	0.0624045	24.49	38.4615	2.92	13	28	1
184	2016	-7.2133	20.2332	20.2205	1	0	14.9697	8	67.7649	4.0744	213.763	0.06	24.49	38.4615	3.45	13	28	1
184	2017	36.5596	17.9099	22.7059	1	0	15.1246	9	67.6864	3.4493	-59.2733	1.37	24.49	41.6667	4.15	13	28	1
184	2018	41.843	17.5562	28.4634	1	0	15.356	10	64.2542	7.9039	574.683	0.83	21.08	41.6667	4.1	13	28	1
184	2019	75.7489	11.8284	40.6775	1	0	15.5316	11	65.5794	7.4447	-27.9133	1.11	19.39	38.4615	4.21	13	28	1
184	2020	71.0285	7.40265	61.9812	1	0	15.5841	12	66.3165	6.9989	-38.9512	0.72	19.35	38.4615	4.32	13	28	1
184	2021	18.3662	5.1038	70.5027	1	0	15.6091	13	63.9165	2.8325	-93.6857	1.53	19.35	41.6667	4.43	13	28	1
185	2012	50.2957	10.5018	45.8197	0	0	11.3829	4	47.4383	6.2089	90.5861	2.90643	27.03	42.8571	6.75	27	21	0
185	2013	36.7341	9.3455	58.7162	0	0	11.5142	5	49.971	7.5479	-2.10262	2.193	27.03	42.8571	6.85	13	21	0
185	2014	30.3161	9.1295	67.7681	0	0	11.6245	6	50.5752	7.7729	-20.1365	1.9592	27.03	42.8571	7.24	13	21	0
185	2015	2.0299	8.61405	65.8413	0	0	11.6155	7	45.5394	7.3643	1.67946	1.78164	27.03	42.8571	7.39	13	21	0
185	2016	-15.8522	9.33835	52.9029	0	0	11.7179	8	48.4528	6.537	7.62682	1.32	27.03	42.8571	7.76	13	21	0
185	2017	20.7091	14.0296	47.49	0	0	12.1642	9	58.0814	10.7508	90.4885	1.59	27.03	42.8571	7.85	13	21	0
185	2018	60.54	13.1328	49.9142	0	0	12.5722	10	33.2997	11.5416	9.80361	1.25	23.06	42.8571	7.94	13	21	0
185	2019	97.239	14.5938	62.5193	0	0	13.052	11	38.494	15.1899	13.1047	0.74	22.16	42.8571	8.08	13	21	0
185	2020	16.6696	17.5002	52.1043	0	0	13.2907	12	42.9673	6.0608	-70.1194	0.57	21.36	42.8571	8.23	13	21	0
185	2021	0.3462	11.604	48.2209	0	0	13.2268	13	38.8867	4.1725	-68.8494	0.67	21.41	42.8571	8.38	13	21	0
186	2012	12.7245	26.928	47.4954	0	0	11.1655	4	29.1447	26.0866	-3.92903	3.00012	67.97	33.3333	5.47	13	13	1
186	2013	156.988	22.489	52.3176	0	0	12.3916	5	31.0274	17.8263	-29.4539	2.99973	67.97	33.3333	5.68	13	13	1
186	2014	-1.4235	21.0371	32.6545	0	0	12.4456	6	30.4002	9.5663	-18.4025	1.21631	46.62	33.3333	5.7	13	13	1
186	2015	5.1797	21.6993	31.687	0	0	12.5522	7	31.2933	9.7977	7.43202	3.19964	46.62	33.3333	5.84	13	13	1
186	2016	7.2611	24.6313	30.8201	0	0	12.6426	8	32.0496	9.9915	0.59627	3.3	46.62	33.3333	6.78	13	13	1
186	2017	22.4532	19.5994	32.9151	0	0	12.8206	9	35.334	5.5305	-53.2972	3.3	41.62	33.3333	7.09	13	13	1
186	2018	21.0526	15.5845	33.1514	0	0	13.0076	10	53.0163	2.1905	-73.9454	3	41.62	33.3333	7.07	13	13	1
186	2019	-1.3997	16.4887	31.9208	0	0	12.8728	11	47.25	2.1919	-34.5947	3.01	41.62	37.5	7.33	13	13	1
186	2020	-17.1596	17.5679	29.027	0	0	12.8279	12	45.4489	1.9929	10.4124	2.6	41.62	37.5	7.6	13	13	1
186	2021	15.9953	17.5163	34.5311	0	0	12.8176	13	44.0114	1.9706	2.56434	2.52	41.62	33.3333	7.88	13	13	1
187	2012	95.508	15.7889	40.8074	1	0	12.981	4	63.7859	8.0885	-2.36146	4.09859	26.41	36.3636	5.47	22	13	0
187	2013	8.8626	16.9489	34.2801	1	0	13.084	5	63.1513	7.094	-7.53469	3.55746	26.35	40	5.68	22	13	0
187	2014	-37.2961	20.1116	19.6347	1	0	13.1823	6	68.1005	2.774	-95.6937	3.991	26.57	40	5.7	22	13	0
187	2015	9.0589	17.9456	19.8073	1	0	13.241	7	69.6368	3.1291	338.122	4.05135	26.57	42.8571	5.84	22	13	0
187	2016	-12.934	17.8445	15.7326	1	0	13.3739	8	62.0472	2.5127	-82.3782	3.98293	21.71	42.8571	6.78	22	13	0
187	2017	-20.8404	20.6969	11.8635	1	0	13.3565	9	61.638	1.5607	-1215.25	3.65864	21.71	42.8571	7.09	22	13	0
187	2018	36.7674	21.2525	12.5851	1	0	13.8326	10	69.0726	2.7644	295.246	3.73	26.69	42.8571	7.07	22	13	0
187	2019	98.142	19.0124	18.0946	1	0	14.0215	11	61.21	3.5764	11.698	2.72	24.79	50	7.33	22	13	0
187	2020	45.6412	18.4159	22.2123	1	0	14.1723	12	65.4458	5.272	51.5653	2.46	24.79	50	7.6	22	13	0
187	2021	29.0475	18.9687	25.3033	1	0	14.2668	13	67.853	4.9402	-12.9687	2.83	18.05	33.3333	7.88	22	13	1
188	2012	33.1207	15.0079	39.5275	0	0	11.7989	4	51.5529	7.2244	26.4217	0.529473	36.77	33.3333	6.72	27	3	0
188	2013	2.5834	16.0865	39.2529	0	0	11.812	5	50.3066	8.2493	13.779	0.892654	35.82	33.3333	6.91	27	3	0
188	2014	-10.0318	16.8546	35.4488	0	0	11.7937	6	54.9139	6.2512	-40.4852	0.943259	35.82	33.3333	7.33	27	3	0
188	2015	7.7955	18.1939	38.629	0	0	11.7888	7	51.3551	7.9498	55.2011	2.53314	35.82	33.3333	7.47	27	3	0
188	2016	4.2962	18.7707	39.4868	0	0	11.833	8	50.1184	9.361	23.71	2.45124	35.82	33.3333	8.09	27	3	0
188	2017	-0.7675	19.3263	37.0288	0	0	11.9029	9	29.4807	8.0245	-7.25914	2.23543	32.19	33.3333	8.96	27	3	0
188	2018	12.8698	20.8669	40.5635	0	0	11.8927	10	22.7111	10.0315	45.8743	2.36	25	33.3333	9.15	27	3	0
188	2019	58.2235	24.2996	40.6229	0	0	12.6695	11	56.4392	7.7862	-25.3708	2.84	25	33.3333	9.5	27	3	0
188	2020	22.1837	27.9148	43.0762	0	0	12.2747	12	68.0758	-23.4109	-496.048	3.18	25	33.3333	9.87	27	3	0
188	2021	-15.5488	27.7913	46.352	0	0	12.2277	13	64.8077	3.9404	106.034	2.51	25	37.5	10.26	27	3	0
189	2012	20.285	14.0053	50.8465	0	1	11.6442	4	44.0474	10.2772	135.293	3.6301	24.67	33.3333	8.18	14	30	0
189	2013	20.8311	12.66	50.9663	0	1	11.8742	5	48.6486	10.8336	0.279071	3.87459	24.53	33.3333	8.31	14	30	0
189	2014	-11.7883	10.54	34.6624	0	1	12.1642	6	61.5204	3.1219	-77.9648	3.43742	24.41	33.3333	9.28	14	30	0
189	2015	1.3372	9.96915	29.2801	0	1	12.2594	7	70.003	-2.7818	-584.357	3.74851	18.31	37.5	9.37	14	30	0
189	2016	13.6509	16.4779	21.5412	0	1	12.9402	8	23.7252	3.7942	139.585	4.64	39.83	33.3333	9.73	14	30	0
189	2017	86.8265	23.8526	28.0565	0	1	13.0879	9	26.0418	14.2545	510.666	6.31	37.91	37.5	10	14	30	0
189	2018	-1.243	22.6695	21.3722	0	1	13.4453	10	30.9207	6.4481	-55.3699	4.76	35.49	33.3333	9.97	14	30	0
189	2019	-5.1334	22.3222	16.6567	0	1	13.5234	11	31.1362	5.8133	60.7049	4.58	35.52	33.3333	10.29	14	30	0
189	2020	17.7436	22.9979	19.4193	0	1	13.4639	12	23.3793	9.5918	50.0863	4.63	35.58	33.3333	10.62	14	30	0
189	2021	8.1955	26.1418	22.0628	0	1	13.4221	13	15.1579	12.8595	17.7508	4.09	34.22	33.3333	10.96	14	30	0
190	2012	14.1878	11.1783	65.807	1	0	12.1578	4	45.1026	8.9555	-4.42869	3.02	38.24	36.3636	2.81	1	28	1
190	2013	25.9572	10.4953	71.4507	1	0	12.3461	5	50.877	6.9673	-43.3452	3.09802	38.24	36.3636	2.88	1	28	1
190	2014	11.5057	11.0224	69.4356	1	0	12.44	6	50.9858	7.3094	21.6156	1.07208	38.24	40	2.87	1	28	1
190	2015	11.945	11.6593	69.4556	1	0	12.5695	7	40.1847	7.7168	41.4518	1.70621	33.75	36.3636	2.92	1	28	1
190	2016	7.7822	13.3683	68.7201	1	0	12.6152	8	37.8942	8.567	13.4461	1.62086	33.75	36.3636	3.45	1	28	1
190	2017	-1.6306	14.6931	61.6601	1	0	12.8493	9	37.3178	8.9326	16.9633	1.86221	29.47	36.3636	4.15	1	28	1
190	2018	6.6434	15.4413	54.1178	1	0	13.015	10	39.7828	10.7445	49.3378	1.45	29.47	33.3333	4.1	1	28	1
190	2019	4.1828	14.6554	45.2252	1	0	13.2833	11	47.9779	8.6507	-0.595007	1.74	29.47	33.3333	4.21	1	28	1
190	2020	13.8878	13.4888	37.196	1	0	13.654	12	61.4654	5.6512	-34.5312	1.48	29.47	33.3333	4.32	1	28	1
190	2021	41.784	16.1965	38.561	1	0	13.9248	13	53.6973	7.7591	38.7817	1.67	26.64	33.3333	4.43	1	28	1
191	2012	78.8507	16.0271	45.1429	0	0	11.7897	4	36.4954	9.6738	3.98587	4.81999	20.77	33.3333	7.73	29	5	1
191	2013	44.0998	16.1208	45.5493	0	0	11.9469	5	40.9272	7.8441	-28.1335	3.2345	19.54	37.5	7.88	29	5	1
191	2014	4.3969	15.1458	41.2651	0	0	12.0773	6	43.9454	6.3694	-15.7223	3.72092	19.54	37.5	8.33	29	5	1
191	2015	35.5116	15.7083	44.416	0	0	12.3863	7	47.211	6.6391	-14.4674	3.70029	16.72	42.8571	8.64	29	5	1
191	2016	21.519	15.6975	45.2971	0	0	12.45	8	47.1359	6.7105	7.74305	4.08	16.72	33.3333	9.3	29	5	1
191	2017	1.9788	15.0939	43.0392	0	0	12.5287	9	47.2599	6.4218	6.98753	4.19	16.72	33.3333	9.68	29	5	1
191	2018	18.5747	16.0231	41.4313	0	0	12.8446	10	42.7817	6.5079	9.8573	4.12	16.8	33.3333	9.86	29	5	1
191	2019	86.7882	15.6107	43.3577	0	0	13.5792	11	41.861	7.5371	9.96022	4.27	14.5	36.3636	10.2	29	5	1
191	2020	21.1385	15.8805	37.5229	0	0	13.6517	12	42.3723	6.3234	-1.08249	3.63	17.99	36.3636	10.56	29	5	1
191	2021	-2.5377	15.8647	36.1591	0	0	13.6022	13	40.851	2.3726	-78.7993	4.52	19.23	36.3636	10.92	29	5	1
192	2012	55.8861	17.4337	50.5627	0	0	11.204	3	13.3185	17.9434	-28.8129	6.86925	30	33.3333	8.59	27	15	0
192	2013	16.9473	19.6698	49.4539	0	0	11.353	4	17.1082	16.6447	-5.97707	5.71347	30	37.5	9.18	25	15	0
192	2014	19.9918	18.9474	48.765	0	0	11.5875	5	24.9488	15.13	-7.51594	5.13696	30	37.5	9.94	25	15	0
192	2015	35.6099	18.7189	55.266	0	0	11.7193	6	21.4915	20.3802	16.5448	6.29518	30	33.3333	9.86	25	15	0
192	2016	22.9794	19.1593	55.7293	0	0	11.9725	7	20.9793	21.9049	18.3323	7.09	22.25	33.3333	9.64	25	15	0
192	2017	17.4039	20.2491	52.5623	0	0	12.1656	8	18.3717	23.3105	9.07402	7.58	21.56	33.3333	9.3	25	15	0
192	2018	-25.667	20.7874	34.7692	0	0	12.2229	9	18.1932	7.6897	-45.0767	8.16	20.17	42.8571	9.26	25	15	0
192	2019	1.1099	16.632	32.9507	0	0	12.2953	10	13.9858	8.4006	6.25471	11.58	20.21	37.5	9.46	25	15	0
192	2020	23.5266	12.2078	38.6165	0	0	12.3241	11	11.8991	7.1261	-27.1764	8.9	20.21	33.3333	9.67	25	15	0
192	2021	-9.1604	14.7901	33.8987	0	0	12.3672	12	14.1483	3.7282	-35.1026	7.21	20.65	33.3333	9.88	25	15	0
193	2012	25.9261	9.85265	60.4526	0	0	11.6891	3	52.0247	5.3805	-29.3489	1.25471	41.93	36.3636	7.73	9	5	0
193	2013	2.1222	9.71195	52.841	0	0	11.8552	4	58.8885	3.3609	-81.467	0.702274	41.93	36.3636	7.88	9	5	0
193	2014	11.8142	10.105	54.245	0	0	11.8666	5	60.1701	5.5185	82.2651	0.695836	41.93	36.3636	8.33	23	5	0
193	2015	-4.7775	8.9112	51.0602	0	0	11.8787	6	58.5843	2.5475	-142.206	0.965836	41.93	36.3636	8.64	23	5	0
193	2016	10.189	9.1412	55.2726	0	0	11.9008	7	59.8889	2.7628	44.0767	1.2	41.93	36.3636	9.3	23	5	0
193	2017	-14.9011	9.3813	49.2313	0	0	11.7855	8	60.7184	-2.7475	-1985.22	2.96	41.93	36.3636	9.68	23	5	0
193	2018	1.7142	10.0976	51.5807	0	0	11.8444	9	61.8203	3.7069	120.7	3.12	41.93	36.3636	9.86	23	5	0
193	2019	26.2954	9.60435	61.8294	0	0	11.8873	10	60.6626	5.8589	132.946	3.4	41.93	36.3636	10.2	23	5	0
193	2020	-13.8762	8.78695	48.8268	0	0	12.0178	11	65.6327	1.9263	-121.012	2.7	41.93	36.3636	10.56	23	5	0
193	2021	32.5482	10.2151	60.1356	0	0	12.0086	12	63.7188	4.4724	334.119	2.44	41.93	36.3636	10.92	23	5	0
194	2012	80.1671	28.1826	25.7277	1	0	12.4461	3	16.2205	22.6508	39.9088	3.6329	23.98	33.3333	7.73	25	5	1
194	2013	7.8695	25.6945	24.0316	1	0	12.5389	4	11.6143	19.5008	-6.41862	3.96542	22.47	33.3333	7.88	25	5	1
194	2014	-2.143	13.3758	22.2985	1	0	12.5356	5	9.5187	5.3591	-68.0621	4.30438	22.47	33.3333	8.33	25	5	1
194	2015	65.3462	7.578	25.6158	1	0	13.1598	6	19.6086	0.8653	-71.3285	5.92063	20.84	33.3333	8.64	25	5	1
194	2016	17.1179	6.0061	23.1326	1	0	13.154	7	20.2393	-0.554	-78.4935	5.28	20.84	33.3333	9.3	25	5	1
194	2017	3.4366	2.9196	26.063	1	0	12.9672	8	18.3904	-14.0481	-3535.12	5.88	20.84	33.3333	9.68	25	5	1
194	2018	38.3746	8.34755	38.1042	1	0	13.0492	9	19.9965	5.5948	126.442	6.15	20.84	33.3333	9.86	25	5	1
194	2019	18.9458	8.07825	43.3306	1	0	13.0545	10	18.813	3.5371	-43.9051	3.09	20.84	33.3333	10.2	25	5	1
194	2020	10.6968	7.2584	46.9318	1	0	13.0909	11	20.6671	4.946	38.2865	3.38	20.84	33.3333	10.56	25	5	1
194	2021	8.7428	8.73325	47.7436	1	0	13.1856	12	23.8237	5.7181	14.4274	3.99	20.84	33.3333	10.92	25	5	1
195	2012	-47.1992	80.5338	6.68831	1	0	11.0606	3	7.1517	-14.5994	-453.705	0	50.27	33.3333	6.75	14	21	0
195	2013	63.9107	69.2462	12.3554	1	0	11.0387	4	5.8288	0.0727	104.636	0	50.27	37.5	6.85	14	21	0
195	2014	40.6487	70.2087	17.0698	1	0	11.0724	5	7.6562	-0.2338	-20.2185	0	50.27	33.3333	7.24	14	21	0
195	2015	21.9416	71.3033	20.3533	1	0	11.0745	6	6.2029	0.2639	4.43316	8.18679	50.27	33.3333	7.39	14	21	0
195	2016	23.361	64.1504	24.55	1	0	11.1104	7	5.5177	4.2524	178.936	7.67	50.27	33.3333	7.76	14	21	0
195	2017	7.095	58.2578	35.6751	1	0	11.1098	8	18.103	11.8133	50.7316	6.09	50.27	33.3333	7.85	14	21	0
195	2018	20.0293	62.9725	41.5371	1	0	11.1643	9	18.847	9.3672	-37.5077	5.22	50.27	33.3333	7.94	14	21	0
195	2019	29.1022	66.0783	47.1143	1	0	11.3569	10	23.3449	11.3889	1.84001	5.32	50.27	33.3333	8.08	14	21	0
195	2020	6.574	68.064	44.0867	1	0	11.4321	11	24.5668	4.4264	-53.5519	4.36	50.27	33.3333	8.23	14	21	0
195	2021	11.089	64.3457	45.135	1	0	11.5209	12	23.1019	11.0976	118.857	5.23	50.27	33.3333	8.38	14	21	0
196	2012	65.0009	12.5268	63.686	0	0	11.6842	3	46.8343	16.3569	-34.0265	0	41.04	33.3333	4.98	16	9	0
196	2013	21.7986	9.6176	67.5799	0	1	11.7674	4	43.8028	13.2274	-30.659	0.247498	41.04	33.3333	5.18	16	9	0
196	2014	6.154	10.9185	57.9613	0	1	12.0895	5	37.6822	12.3975	15.4032	0.267036	37.54	33.3333	5.44	16	9	0
196	2015	12.5168	12.0033	51.0637	0	1	12.2766	6	44.0928	11.8773	8.55248	0.0748886	34.6	44.4444	5.61	16	9	0
196	2016	5.3947	12.4571	45.3571	0	1	12.4368	7	35.4125	11.2775	5.72887	0.16	30.25	44.4444	6.03	16	9	0
196	2017	4.0814	14.4788	44.4738	0	1	12.4031	8	26.4277	11.864	22.2466	0.34	30.25	44.4444	6.32	16	9	0
196	2018	27.103	18.6583	46.2113	0	1	12.8025	9	23.657	20.834	77.731	0.42	29.16	33.3333	6.42	16	9	0
196	2019	27.4746	16.0962	47.867	0	1	12.8555	10	16.0376	19.2433	-12.1256	0.78	29.16	33.3333	6.56	16	9	0
196	2020	-5.6559	10.5996	38.8533	0	1	13.0912	11	31.9645	8.9304	-43.0751	0.71	29.8	33.3333	6.69	16	9	0
196	2021	-9.8897	10.4951	31.7238	0	1	13.0722	12	29.3051	5.7683	-39.9216	1.15	29.8	33.3333	6.84	16	9	0
197	2012	20.417	14.1638	33.9056	0	0	11.9755	3	31.7519	8.1316	-12.1509	0.038016	43.69	40	3.92	13	23	1
197	2013	35.5161	17.5818	42.6306	0	0	12.0599	4	28.8674	13.3557	33.2832	0.0672716	41.38	44.4444	4.31	13	23	1
197	2014	3.5438	16.7895	42.2441	0	0	12.0633	5	25.5106	9.3062	-28.4159	0.703832	41.38	44.4444	5.11	13	23	1
197	2015	-22.4834	12.267	31.3771	0	0	12.1503	6	30.2447	4.1176	-38.0861	0.78714	41.38	44.4444	5.62	13	23	1
197	2016	-15.2605	6.6167	25.182	0	0	12.1754	7	39.7828	-7.2529	-389.009	1.18	41.38	37.5	6.29	13	23	1
197	2017	-9.6534	7.41925	23.5092	0	0	12.0857	8	41.8143	-6.0039	1.0501	0.59	41.38	37.5	6.21	13	23	1
197	2018	-11.0123	8.2937	33.3036	0	0	13.0034	9	29.6608	3.7384	108.796	0.73	48.24	33.3333	6.57	13	23	1
197	2019	-7.0492	9.26225	22.6908	0	0	12.9294	10	19.0848	6.1706	688.318	1.01	48.24	33.3333	6.94	13	23	1
197	2020	8.3776	11.4126	24.9134	0	0	12.9752	11	17.0395	7.8869	6.40363	0.62	48.24	33.3333	7.34	13	23	1
197	2021	-3.8085	7.34915	23.7942	0	0	12.9428	12	10.8735	4.4683	-36.1698	0.63	48.24	37.5	7.75	13	23	1
198	2012	19.0068	2.1608	106.451	0	1	13.5473	3	64.4824	4.941	118.551	3.429	73.87	42.8571	6.72	18	3	1
198	2013	20.6625	2.40845	116.187	0	1	13.7125	4	67.2046	7.4617	90.9157	3.50015	73.8	42.8571	6.91	18	3	1
198	2014	-5.1876	1.0848	103.347	0	1	13.6823	5	68.7201	1.0275	-189.715	3.29013	73.8	42.8571	7.33	18	3	1
198	2015	5.5625	1.78985	111.741	0	1	13.6642	6	67.5226	4.5569	123.702	3.92089	72.88	42.8571	7.47	18	3	1
198	2016	-6.613	1.6956	108.856	0	1	13.597	7	67.7343	3.3246	-36.5199	3.6	68.89	42.8571	8.09	18	3	1
198	2017	-30.4088	-2.04615	83.1791	0	1	13.4764	8	76.853	-14.0834	-4276.09	3.77	68.89	42.8571	8.96	18	3	1
198	2018	12.5657	6.5098	72.2139	0	1	14.0447	9	41.9669	13.9973	188.636	4.52	53.42	42.8571	9.15	18	3	1
198	2019	124.436	14.7385	92.0699	0	1	14.6079	10	36.5878	44.4839	176.185	3.8	53.42	42.8571	9.5	18	3	1
198	2020	14.3991	14.4552	72.7132	0	1	14.8529	11	34.7514	34.798	-0.806047	3.63	55.02	42.8571	9.87	18	3	1
198	2021	25.5547	7.4014	79.0453	0	1	14.9064	12	36.8627	17.0266	-54.9607	2.26	54.18	37.5	10.26	18	3	1
199	2012	29.8551	19.3239	25.1503	0	1	11.7006	3	53.5255	8.627	5.5305	3.32791	42.18	36.3636	6.75	22	21	0
199	2013	24.7206	18.8979	23.1214	0	1	11.9766	4	35.2433	7.4619	-5.91015	3.93479	36.43	33.3333	6.85	22	21	0
199	2014	28.4832	17.869	24.3324	0	1	12.1118	5	39.5674	6.9855	-9.38651	5.03001	37.08	33.3333	7.24	22	21	0
199	2015	9.1937	18.6023	23.1928	1	0	12.2504	6	44.1549	6.2582	-3.99379	5.33902	34.15	37.5	7.39	22	21	0
199	2016	14.662	20.5055	22.6479	1	0	12.4315	7	49.9516	6.4669	4.10667	5.65	34.15	37.5	7.76	22	21	0
199	2017	30.3403	21.3912	23.2173	1	0	12.7186	8	38.7091	7.655	22.9802	5.64	32.19	33.3333	7.85	22	21	0
199	2018	17.5495	23.4915	21.3119	1	0	12.9379	9	33.1483	6.2872	-12.6936	5.47	28.08	33.3333	7.94	22	21	0
199	2019	15.9992	22.2981	21.4012	1	0	13.0143	10	40.4806	3.9473	-44.4581	5.49	28.08	33.3333	8.08	22	21	0
199	2020	21.233	19.9779	24.684	1	0	13.034	11	38.3559	6.3699	64.5966	5.43	28.25	33.3333	8.23	22	21	0
199	2021	16.6533	19.4456	27.7175	1	0	13.0849	12	38.4065	8.967	21.2924	5.25	28.25	33.3333	8.38	22	21	0
200	2012	-19.8762	15.5869	36.2062	0	0	11.714	3	61.1137	5.2855	38.3194	3.51	22.78	40	8.18	24	30	1
200	2013	18.2673	13.4694	44.1506	0	0	11.6454	4	61.5567	-0.6624	-161.5	3.45233	20.26	36.3636	8.31	24	30	1
200	2014	-18.8244	16.6953	38.7954	0	0	11.5586	5	57.5091	2.3539	122.559	3.01559	20.26	36.3636	9.28	24	30	1
200	2015	9.9106	18.8648	43.8075	0	0	11.5904	6	57.24	3.0544	202.482	3.19674	19.75	37.5	9.37	24	30	1
200	2016	0.2921	17.3501	39.2948	0	0	11.776	7	63.026	3.5346	-18.1402	3.25	15.26	42.8571	9.73	24	30	1
200	2017	0.5042	15.7533	34.4514	0	0	11.8732	8	66.2148	2.4206	-39.3376	3.28	15.26	42.8571	10	24	30	1
200	2018	-47.8215	15.1462	18.6345	0	0	11.7199	9	58.9076	1.7693	3.01966	3.43	14.77	50	9.97	24	30	1
200	2019	10.6361	10.9786	22.7464	0	0	11.6687	10	67.6349	-8.982	-2241.51	4.49	14.77	50	10.29	24	30	1
200	2020	6.4697	11.5261	26.7454	0	0	11.5155	11	61.649	2.479	104.741	6.63	14.77	60	10.62	24	30	1
[truncated: 3,271 more rows]
